# Supplementary material for: Paracrine- and cell-contact-mediated immunomodulatory effects of human periodontal ligament-derived mesenchymal stromal cells on CD4+ T lymphocytes
Source: Stem Cell Res Ther. 2024 May 31;15:154. doi: 10.1186/s13287-024-03759-4 (PMC11141051; doi:10.1186/s13287-024-03759-4)
Supplement: Supplementary file 1 — Supplementary Material 1. [file 13287_2024_3759_MOESM1_ESM.xls]

## Sheet: Plate 1
	Well	Well Position	Omit	Sample Name	Target Name	Task	Reporter	Quencher	CT	Ct Mean	Ct SD	Quantity	Quantity Mean	Quantity SD	Y-Intercept	R(superscript 2)	Slope	Efficiency	Automatic Ct Threshold	Ct Threshold	Automatic Baseline	Baseline Start	Baseline End	Amp Status	Comments	Cq Conf	CQCONF
Indirect co-culture model	1	A1	FALSE	T cells	GAPDH	UNKNOWN	FAM	NFQ-MGB	21.3079	21.3814	0.103974								TRUE	0.273498	TRUE	3	15	Amp		0.733923	Y
	2	A2	FALSE	T cells + TNF-⍺	GAPDH	UNKNOWN	FAM	NFQ-MGB	21.9682	21.997	0.0407091								TRUE	0.273498	TRUE	3	16	Amp		0.759902	Y
	4	A4	FALSE	T cells + IL-1β	GAPDH	UNKNOWN	FAM	NFQ-MGB	21.347	21.4028	0.0789002								TRUE	0.273498	TRUE	3	15	Amp		0.745401	Y
Direct + insert model	7	A7	FALSE	T cells	GAPDH	UNKNOWN	FAM	NFQ-MGB	21.9106	21.8769	0.0476994								TRUE	0.273498	TRUE	3	16	Amp		0.75255	Y
	8	A8	FALSE	T cells + TNF-⍺	GAPDH	UNKNOWN	FAM	NFQ-MGB	22.3038	22.3807	0.108781								TRUE	0.273498	TRUE	3	16	Amp		0.76696	Y
	10	A10	FALSE	T cells + IL-1β	GAPDH	UNKNOWN	FAM	NFQ-MGB	20.6243	20.7774	0.216551								TRUE	0.273498	TRUE	3	14	Amp		0.720425	Y
Indirect co-culture model	13	B1	FALSE	T cells	GAPDH	UNKNOWN	FAM	NFQ-MGB	21.4549	21.3814	0.103974								TRUE	0.273498	TRUE	3	15	Amp		0.747537	Y
	14	B2	FALSE	T cells + TNF-⍺	GAPDH	UNKNOWN	FAM	NFQ-MGB	22.0258	21.997	0.0407091								TRUE	0.273498	TRUE	3	16	Amp		0.766122	Y
	16	B4	FALSE	T cells + IL-1β	GAPDH	UNKNOWN	FAM	NFQ-MGB	21.4586	21.4028	0.0789002								TRUE	0.273498	TRUE	3	16	Amp		0.757791	Y
Direct + insert model	19	B7	FALSE	T cells	GAPDH	UNKNOWN	FAM	NFQ-MGB	21.8432	21.8769	0.0476994								TRUE	0.273498	TRUE	3	16	Amp		0.756882	Y
	20	B8	FALSE	T cells + TNF-⍺	GAPDH	UNKNOWN	FAM	NFQ-MGB	22.4576	22.3807	0.108781								TRUE	0.273498	TRUE	3	16	Amp		0.765652	Y
	22	B10	FALSE	T cells + IL-1β	GAPDH	UNKNOWN	FAM	NFQ-MGB	20.9305	20.7774	0.216551								TRUE	0.273498	TRUE	3	15	Amp		0.762996	Y
Indirect co-culture model	25	C1	FALSE	T cells	IDO-1	UNKNOWN	FAM	NFQ-MGB	26.1837	26.1865	0.00391393								TRUE	0.410024	TRUE	3	19	Amp		0.961661	N
	26	C2	FALSE	T cells + TNF-⍺	IDO-1	UNKNOWN	FAM	NFQ-MGB	27.2022	27.2834	0.114875								TRUE	0.410024	TRUE	3	21	Amp		0.955672	N
	28	C4	FALSE	T cells + IL-1β	IDO-1	UNKNOWN	FAM	NFQ-MGB	25.9184	25.9592	0.0577297								TRUE	0.410024	TRUE	3	20	Amp		0.974161	N
Direct + insert model	31	C7	FALSE	T cells	IDO-1	UNKNOWN	FAM	NFQ-MGB	31.0903	31.1504	0.0849883								TRUE	0.410024	TRUE	3	25	Amp		0.961781	N
	32	C8	FALSE	T cells + TNF-⍺	IDO-1	UNKNOWN	FAM	NFQ-MGB	31.4115	31.483	0.101127								TRUE	0.410024	TRUE	3	25	Amp		0.959432	N
	34	C10	FALSE	T cells + IL-1β	IDO-1	UNKNOWN	FAM	NFQ-MGB	33.0188	32.785	0.330704								TRUE	0.410024	TRUE	3	26	Amp		0.96059	N
Indirect co-culture model	37	D1	FALSE	T cells	IDO-1	UNKNOWN	FAM	NFQ-MGB	26.1893	26.1865	0.00391393								TRUE	0.410024	TRUE	3	19	Amp		0.960947	N
	38	D2	FALSE	T cells + TNF-⍺	IDO-1	UNKNOWN	FAM	NFQ-MGB	27.3646	27.2834	0.114875								TRUE	0.410024	TRUE	3	21	Amp		0.953807	N
	40	D4	FALSE	T cells + IL-1β	IDO-1	UNKNOWN	FAM	NFQ-MGB	26	25.9592	0.0577297								TRUE	0.410024	TRUE	3	19	Amp		0.961258	N
Direct + insert model	43	D7	FALSE	T cells	IDO-1	UNKNOWN	FAM	NFQ-MGB	31.2105	31.1504	0.0849883								TRUE	0.410024	TRUE	3	24	Amp		0.970109	N
	44	D8	FALSE	T cells + TNF-⍺	IDO-1	UNKNOWN	FAM	NFQ-MGB	31.5545	31.483	0.101127								TRUE	0.410024	TRUE	3	25	Amp		0.964178	N
	46	D10	FALSE	T cells + IL-1β	IDO-1	UNKNOWN	FAM	NFQ-MGB	32.5511	32.785	0.330704								TRUE	0.410024	TRUE	3	26	Amp		0.963005	N
Indirect co-culture model	49	E1	FALSE	T cells	PD-L1	UNKNOWN	FAM	NFQ-MGB	29.4265	29.3999	0.0377218								TRUE	0.610661	TRUE	3	22	Amp		0.975593	N
	50	E2	FALSE	T cells + TNF-⍺	PD-L1	UNKNOWN	FAM	NFQ-MGB	30.092	30.1541	0.0878246								TRUE	0.610661	TRUE	3	23	Amp		0.969206	N
	52	E4	FALSE	T cells + IL-1β	PD-L1	UNKNOWN	FAM	NFQ-MGB	27.434	27.4432	0.0131458								TRUE	0.610661	TRUE	3	21	Amp		0.974332	N
Direct + insert model	55	E7	FALSE	T cells	PD-L1	UNKNOWN	FAM	NFQ-MGB	29.9816	29.9772	0.00623504								TRUE	0.610661	TRUE	3	23	Amp		0.977794	N
	56	E8	FALSE	T cells + TNF-⍺	PD-L1	UNKNOWN	FAM	NFQ-MGB	30.264	30.2371	0.0380374								TRUE	0.610661	TRUE	3	23	Amp		0.972151	N
	58	E10	FALSE	T cells + IL-1β	PD-L1	UNKNOWN	FAM	NFQ-MGB	29.1009	29.1715	0.0998469								TRUE	0.610661	TRUE	3	22	Amp		0.974376	N
Indirect co-culture model	61	F1	FALSE	T cells	PD-L1	UNKNOWN	FAM	NFQ-MGB	29.3732	29.3999	0.0377218								TRUE	0.610661	TRUE	3	23	Amp		0.974657	N
	62	F2	FALSE	T cells + TNF-⍺	PD-L1	UNKNOWN	FAM	NFQ-MGB	30.2162	30.1541	0.0878246								TRUE	0.610661	TRUE	3	23	Amp		0.980742	N
	64	F4	FALSE	T cells + IL-1β	PD-L1	UNKNOWN	FAM	NFQ-MGB	27.4525	27.4432	0.0131458								TRUE	0.610661	TRUE	3	21	Amp		0.976702	N
Direct + insert model	67	F7	FALSE	T cells	PD-L1	UNKNOWN	FAM	NFQ-MGB	29.9728	29.9772	0.00623504								TRUE	0.610661	TRUE	3	23	Amp		0.968744	N
	68	F8	FALSE	T cells + TNF-⍺	PD-L1	UNKNOWN	FAM	NFQ-MGB	30.2102	30.2371	0.0380374								TRUE	0.610661	TRUE	3	23	Amp		0.970486	N
	70	F10	FALSE	T cells + IL-1β	PD-L1	UNKNOWN	FAM	NFQ-MGB	29.2421	29.1715	0.0998469								TRUE	0.610661	TRUE	3	22	Amp		0.971877	N
Indirect co-culture model	73	G1	FALSE	T cells	PTGS-2	UNKNOWN	FAM	NFQ-MGB	28.1255	28.1152	0.0145889								TRUE	0.325327	TRUE	3	21	Amp		0.971468	N
	74	G2	FALSE	T cells + TNF-⍺	PTGS-2	UNKNOWN	FAM	NFQ-MGB	28.3814	28.3331	0.068402								TRUE	0.325327	TRUE	3	22	Amp		0.969433	N
	76	G4	FALSE	T cells + IL-1β	PTGS-2	UNKNOWN	FAM	NFQ-MGB	22.8807	22.8198	0.0861468								TRUE	0.325327	TRUE	3	17	Amp		0.97687	N
Direct + insert model	79	G7	FALSE	T cells	PTGS-2	UNKNOWN	FAM	NFQ-MGB	30.1481	30.1714	0.032946								TRUE	0.325327	TRUE	3	24	Amp		0.972578	N
	80	G8	FALSE	T cells + TNF-⍺	PTGS-2	UNKNOWN	FAM	NFQ-MGB	29.6625	29.5651	0.13783								TRUE	0.325327	TRUE	3	23	Amp		0.971676	N
	82	G10	FALSE	T cells + IL-1β	PTGS-2	UNKNOWN	FAM	NFQ-MGB	23.7479	23.6648	0.117589								TRUE	0.325327	TRUE	3	17	Amp		0.973651	N
Indirect co-culture model	85	H1	FALSE	T cells	PTGS-2	UNKNOWN	FAM	NFQ-MGB	28.1049	28.1152	0.0145889								TRUE	0.325327	TRUE	3	21	Amp		0.9669	N
	86	H2	FALSE	T cells + TNF-⍺	PTGS-2	UNKNOWN	FAM	NFQ-MGB	28.2847	28.3331	0.068402								TRUE	0.325327	TRUE	3	22	Amp		0.973049	N
	88	H4	FALSE	T cells + IL-1β	PTGS-2	UNKNOWN	FAM	NFQ-MGB	22.7589	22.8198	0.0861468								TRUE	0.325327	TRUE	3	17	Amp		0.961688	N
Direct + insert model	91	H7	FALSE	T cells	PTGS-2	UNKNOWN	FAM	NFQ-MGB	30.1947	30.1714	0.032946								TRUE	0.325327	TRUE	3	24	Amp		0.985996	N
	92	H8	FALSE	T cells + TNF-⍺	PTGS-2	UNKNOWN	FAM	NFQ-MGB	29.4676	29.5651	0.13783								TRUE	0.325327	TRUE	3	23	Amp		0.972538	N
	94	H10	FALSE	T cells + IL-1β	PTGS-2	UNKNOWN	FAM	NFQ-MGB	23.5817	23.6648	0.117589								TRUE	0.325327	TRUE	3	18	Amp		0.954655	N

## Sheet: Plate 2
	Well	Well Position	Omit	Sample Name	Target Name	Task	Reporter	Quencher	CT	Ct Mean	Ct SD	Quantity	Quantity Mean	Quantity SD	Y-Intercept	R(superscript 2)	Slope	Efficiency	Automatic Ct Threshold	Ct Threshold	Automatic Baseline	Baseline Start	Baseline End	Amp Status	Comments	Cq Conf	CQCONF	HIGHSD
Direct without inserts model	1	A1	FALSE	T cells	GAPDH	UNKNOWN	FAM	NFQ-MGB	23.9501	24.0355	0.120827								TRUE	0.258846	TRUE	3	18	Amp		0.82788	N	N
	2	A2	FALSE	T cells + TNF-⍺	GAPDH	UNKNOWN	FAM	NFQ-MGB	22.6447	22.5891	0.0786035								TRUE	0.258846	TRUE	3	17	Amp		0.818537	N	N
	4	A4	FALSE	T cells + IL-1β	GAPDH	UNKNOWN	FAM	NFQ-MGB	23.4422	23.4214	0.0294003								TRUE	0.258846	TRUE	3	17	Amp		0.83095	N	N
hPDL-MSCs monoculture	7	A7	FALSE	Unstimulated	GAPDH	UNKNOWN	FAM	NFQ-MGB	20.4779	20.4745	0.00485127								TRUE	0.258846	TRUE	3	15	Amp		0.790969	Y	N
	8	A8	FALSE	TNF-⍺	GAPDH	UNKNOWN	FAM	NFQ-MGB	19.9497	19.896	0.0759722								TRUE	0.258846	TRUE	3	14	Amp		0.766407	Y	N
	10	A10	FALSE	IL-1β	GAPDH	UNKNOWN	FAM	NFQ-MGB	18.9862	19.1262	0.198005								TRUE	0.258846	TRUE	3	13	Amp		0.749268	Y	N
Direct without inserts model	13	B1	FALSE	T cells	GAPDH	UNKNOWN	FAM	NFQ-MGB	24.121	24.0355	0.120827								TRUE	0.258846	TRUE	3	18	Amp		0.839391	N	N
	14	B2	FALSE	T cells + TNF-⍺	GAPDH	UNKNOWN	FAM	NFQ-MGB	22.5336	22.5891	0.0786035								TRUE	0.258846	TRUE	3	16	Amp		0.823075	N	N
	16	B4	FALSE	T cells + IL-1β	GAPDH	UNKNOWN	FAM	NFQ-MGB	23.4006	23.4214	0.0294003								TRUE	0.258846	TRUE	3	17	Amp		0.834729	N	N
hPDL-MSCs monoculture	19	B7	FALSE	Unstimulated	GAPDH	UNKNOWN	FAM	NFQ-MGB	20.471	20.4745	0.00485127								TRUE	0.258846	TRUE	3	15	Amp		0.778755	Y	N
	20	B8	FALSE	TNF-⍺	GAPDH	UNKNOWN	FAM	NFQ-MGB	19.8423	19.896	0.0759722								TRUE	0.258846	TRUE	3	14	Amp		0.766081	Y	N
	22	B10	FALSE	IL-1β	GAPDH	UNKNOWN	FAM	NFQ-MGB	19.2662	19.1262	0.198005								TRUE	0.258846	TRUE	3	13	Amp		0.769763	Y	N
Direct without inserts model	25	C1	FALSE	T cells	IDO-1	UNKNOWN	FAM	NFQ-MGB	32.3907	32.3355	0.0780169								TRUE	0.41381	TRUE	3	26	Amp		0.967434	N	N
	26	C2	FALSE	T cells + TNF-⍺	IDO-1	UNKNOWN	FAM	NFQ-MGB	26.5011	26.5561	0.0777943								TRUE	0.41381	TRUE	3	20	Amp		0.961994	N	N
	28	C4	FALSE	T cells + IL-1β	IDO-1	UNKNOWN	FAM	NFQ-MGB	31.5646	31.5519	0.0180105								TRUE	0.41381	TRUE	3	25	Amp		0.968225	N	N
hPDL-MSCs monoculture	31	C7	FALSE	Unstimulated	IDO-1	UNKNOWN	FAM	NFQ-MGB	34.9382	34.7128	0.318757								TRUE	0.41381	TRUE	3	29	Amp		0.961379	N	N
	32	C8	FALSE	TNF-⍺	IDO-1	UNKNOWN	FAM	NFQ-MGB	36.509	35.8275	0.963673								TRUE	0.41381	TRUE	3	30	Amp		0.958517	N	Y
	34	C10	FALSE	IL-1β	IDO-1	UNKNOWN	FAM	NFQ-MGB	34.2133	34.2196	0.00885826								TRUE	0.41381	TRUE	3	28	Amp		0.960533	N	N
Direct without inserts model	37	D1	FALSE	T cells	IDO-1	UNKNOWN	FAM	NFQ-MGB	32.2803	32.3355	0.0780169								TRUE	0.41381	TRUE	3	26	Amp		0.966924	N	N
	38	D2	FALSE	T cells + TNF-⍺	IDO-1	UNKNOWN	FAM	NFQ-MGB	26.6111	26.5561	0.0777943								TRUE	0.41381	TRUE	3	20	Amp		0.964512	N	N
	40	D4	FALSE	T cells + IL-1β	IDO-1	UNKNOWN	FAM	NFQ-MGB	31.5391	31.5519	0.0180105								TRUE	0.41381	TRUE	3	25	Amp		0.971814	N	N
hPDL-MSCs monoculture	43	D7	FALSE	Unstimulated	IDO-1	UNKNOWN	FAM	NFQ-MGB	34.4874	34.7128	0.318757								TRUE	0.41381	TRUE	3	28	Amp		0.965211	N	N
	44	D8	FALSE	TNF-⍺	IDO-1	UNKNOWN	FAM	NFQ-MGB	35.1461	35.8275	0.963673								TRUE	0.41381	TRUE	3	29	Amp		0.95369	N	Y
	46	D10	FALSE	IL-1β	IDO-1	UNKNOWN	FAM	NFQ-MGB	34.2259	34.2196	0.00885826								TRUE	0.41381	TRUE	3	28	Amp		0.960785	N	N
Direct without inserts model	49	E1	FALSE	T cells	PD-L1	UNKNOWN	FAM	NFQ-MGB	31.5703	31.5609	0.0132874								TRUE	0.637742	TRUE	3	25	Amp		0.978653	N	N
	50	E2	FALSE	T cells + TNF-⍺	PD-L1	UNKNOWN	FAM	NFQ-MGB	28.5032	28.5104	0.0101287								TRUE	0.637742	TRUE	3	21	Amp		0.982207	N	N
	52	E4	FALSE	T cells + IL-1β	PD-L1	UNKNOWN	FAM	NFQ-MGB	30.3359	30.3848	0.0691964								TRUE	0.637742	TRUE	3	23	Amp		0.985141	N	N
hPDL-MSCs monoculture	55	E7	FALSE	Unstimulated	PD-L1	UNKNOWN	FAM	NFQ-MGB	30.3916	30.5051	0.160413								TRUE	0.637742	TRUE	3	24	Amp		0.978362	N	N
	56	E8	FALSE	TNF-⍺	PD-L1	UNKNOWN	FAM	NFQ-MGB	29.8954	29.7857	0.155156								TRUE	0.637742	TRUE	3	23	Amp		0.97238	N	N
	58	E10	FALSE	IL-1β	PD-L1	UNKNOWN	FAM	NFQ-MGB	26.3365	26.3659	0.0415898								TRUE	0.637742	TRUE	3	20	Amp		0.975124	N	N
Direct without inserts model	61	F1	FALSE	T cells	PD-L1	UNKNOWN	FAM	NFQ-MGB	31.5515	31.5609	0.0132874								TRUE	0.637742	TRUE	3	25	Amp		0.980875	N	N
	62	F2	FALSE	T cells + TNF-⍺	PD-L1	UNKNOWN	FAM	NFQ-MGB	28.5175	28.5104	0.0101287								TRUE	0.637742	TRUE	3	22	Amp		0.988904	N	N
	64	F4	FALSE	T cells + IL-1β	PD-L1	UNKNOWN	FAM	NFQ-MGB	30.4337	30.3848	0.0691964								TRUE	0.637742	TRUE	3	23	Amp		0.976215	N	N
hPDL-MSCs monoculture	67	F7	FALSE	Unstimulated	PD-L1	UNKNOWN	FAM	NFQ-MGB	30.6185	30.5051	0.160413								TRUE	0.637742	TRUE	3	24	Amp		0.971644	N	N
	68	F8	FALSE	TNF-⍺	PD-L1	UNKNOWN	FAM	NFQ-MGB	29.676	29.7857	0.155156								TRUE	0.637742	TRUE	3	23	Amp		0.974236	N	N
	70	F10	FALSE	IL-1β	PD-L1	UNKNOWN	FAM	NFQ-MGB	26.3953	26.3659	0.0415898								TRUE	0.637742	TRUE	3	19	Amp		0.974029	N	N
Direct without inserts model	73	G1	FALSE	T cells	PTGS-2	UNKNOWN	FAM	NFQ-MGB	26.556	26.5847	0.0406363								TRUE	0.321311	TRUE	3	20	Amp		0.978155	N	N
	74	G2	FALSE	T cells + TNF-⍺	PTGS-2	UNKNOWN	FAM	NFQ-MGB	23.4996	23.4337	0.0931641								TRUE	0.321311	TRUE	3	17	Amp		0.974662	N	N
	76	G4	FALSE	T cells + IL-1β	PTGS-2	UNKNOWN	FAM	NFQ-MGB	21.6205	21.6589	0.054269								TRUE	0.321311	TRUE	3	15	Amp		0.978322	N	N
hPDL-MSCs monoculture	79	G7	FALSE	Unstimulated	PTGS-2	UNKNOWN	FAM	NFQ-MGB	30.7484	30.7351	0.0187334								TRUE	0.321311	TRUE	3	24	Amp		0.980116	N	N
	80	G8	FALSE	TNF-⍺	PTGS-2	UNKNOWN	FAM	NFQ-MGB	28.4893	28.4344	0.0775812								TRUE	0.321311	TRUE	3	22	Amp		0.974483	N	N
	82	G10	FALSE	IL-1β	PTGS-2	UNKNOWN	FAM	NFQ-MGB	24.261	24.1393	0.172099								TRUE	0.321311	TRUE	3	18	Amp		0.977299	N	N
Direct without inserts model	85	H1	FALSE	T cells	PTGS-2	UNKNOWN	FAM	NFQ-MGB	26.6135	26.5847	0.0406363								TRUE	0.321311	TRUE	3	20	Amp		0.974513	N	N
	86	H2	FALSE	T cells + TNF-⍺	PTGS-2	UNKNOWN	FAM	NFQ-MGB	23.3678	23.4337	0.0931641								TRUE	0.321311	TRUE	3	17	Amp		0.979321	N	N
	88	H4	FALSE	T cells + IL-1β	PTGS-2	UNKNOWN	FAM	NFQ-MGB	21.6972	21.6589	0.054269								TRUE	0.321311	TRUE	3	15	Amp		0.9644	N	N
hPDL-MSCs monoculture	91	H7	FALSE	Unstimulated	PTGS-2	UNKNOWN	FAM	NFQ-MGB	30.7219	30.7351	0.0187334								TRUE	0.321311	TRUE	3	23	Amp		0.981355	N	N
	92	H8	FALSE	TNF-⍺	PTGS-2	UNKNOWN	FAM	NFQ-MGB	28.3796	28.4344	0.0775812								TRUE	0.321311	TRUE	3	22	Amp		0.980745	N	N
	94	H10	FALSE	IL-1β	PTGS-2	UNKNOWN	FAM	NFQ-MGB	24.0176	24.1393	0.172099								TRUE	0.321311	TRUE	3	18	Amp		0.977087	N	N

## Sheet: Plate 3
	Well	Well Position	Omit	Sample Name	Target Name	Task	Reporter	Quencher	CT	Ct Mean	Ct SD	Quantity	Quantity Mean	Quantity SD	Y-Intercept	R(superscript 2)	Slope	Efficiency	Automatic Ct Threshold	Ct Threshold	Automatic Baseline	Baseline Start	Baseline End	Amp Status	Comments	Cq Conf	HIGHSD
Indirect model	1	A1	FALSE	T cells	PD-L2	UNKNOWN	FAM	NFQ-MGB	27.3125	27.3582	0.0645312								TRUE	0.446425	TRUE	3	21	Amp		0.965961	N
	2	A2	FALSE	T cells + TNF-⍺	PD-L2	UNKNOWN	FAM	NFQ-MGB	27.2049	27.2727	0.0958332								TRUE	0.446425	TRUE	3	21	Amp		0.966979	N
	4	A4	FALSE	T cells + IL-1β	PD-L2	UNKNOWN	FAM	NFQ-MGB	25.6206	25.648	0.0387306								TRUE	0.446425	TRUE	3	19	Amp		0.972231	N
Direct + insert model	7	A7	FALSE	T cells	PD-L2	UNKNOWN	FAM	NFQ-MGB	27.0637	27.0412	0.0318549								TRUE	0.446425	TRUE	3	20	Amp		0.970143	N
	8	A8	FALSE	T cells + TNF-⍺	PD-L2	UNKNOWN	FAM	NFQ-MGB	27.1553	27.1664	0.0156854								TRUE	0.446425	TRUE	3	21	Amp		0.967323	N
	10	A10	FALSE	T cells + IL-1β	PD-L2	UNKNOWN	FAM	NFQ-MGB	26.9633	27.0641	0.142578								TRUE	0.446425	TRUE	3	20	Amp		0.973876	N
Indirect model	13	B1	FALSE	T cells	PD-L2	UNKNOWN	FAM	NFQ-MGB	27.4038	27.3582	0.0645312								TRUE	0.446425	TRUE	3	21	Amp		0.98067	N
	14	B2	FALSE	T cells + TNF-⍺	PD-L2	UNKNOWN	FAM	NFQ-MGB	27.3405	27.2727	0.0958332								TRUE	0.446425	TRUE	3	21	Amp		0.966524	N
	16	B4	FALSE	T cells + IL-1β	PD-L2	UNKNOWN	FAM	NFQ-MGB	25.6754	25.648	0.0387306								TRUE	0.446425	TRUE	3	19	Amp		0.978314	N
Direct + insert model	19	B7	FALSE	T cells	PD-L2	UNKNOWN	FAM	NFQ-MGB	27.0186	27.0412	0.0318549								TRUE	0.446425	TRUE	3	21	Amp		0.971804	N
	20	B8	FALSE	T cells + TNF-⍺	PD-L2	UNKNOWN	FAM	NFQ-MGB	27.1775	27.1664	0.0156854								TRUE	0.446425	TRUE	3	21	Amp		0.972778	N
	22	B10	FALSE	T cells + IL-1β	PD-L2	UNKNOWN	FAM	NFQ-MGB	27.1649	27.0641	0.142578								TRUE	0.446425	TRUE	3	21	Amp		0.971533	N
Indirect model	25	C1	FALSE	T cells	TSG-6	UNKNOWN	FAM	NFQ-MGB	26.3602	26.4497	0.126584								TRUE	0.628664	TRUE	3	20	Amp		0.978314	N
	26	C2	FALSE	T cells + TNF-⍺	TSG-6	UNKNOWN	FAM	NFQ-MGB	27.3085	27.3296	0.0297685								TRUE	0.628664	TRUE	3	20	Amp		0.9739	N
	28	C4	FALSE	T cells + IL-1β	TSG-6	UNKNOWN	FAM	NFQ-MGB	23.6785	23.5475	0.185253								TRUE	0.628664	TRUE	3	17	Amp		0.977354	N
Direct + insert model	31	C7	FALSE	T cells	TSG-6	UNKNOWN	FAM	NFQ-MGB	29.3804	29.3547	0.0362948								TRUE	0.628664	TRUE	3	22	Amp		0.977306	N
	32	C8	FALSE	T cells + TNF-⍺	TSG-6	UNKNOWN	FAM	NFQ-MGB	29.5642	29.5687	0.00627954								TRUE	0.628664	TRUE	3	23	Amp		0.976227	N
	34	C10	FALSE	T cells + IL-1β	TSG-6	UNKNOWN	FAM	NFQ-MGB	26.563	26.5639	0.0012934								TRUE	0.628664	TRUE	3	19	Amp		0.977144	N
Indirect model	37	D1	FALSE	T cells	TSG-6	UNKNOWN	FAM	NFQ-MGB	26.5392	26.4497	0.126584								TRUE	0.628664	TRUE	3	19	Amp		0.978609	N
	38	D2	FALSE	T cells + TNF-⍺	TSG-6	UNKNOWN	FAM	NFQ-MGB	27.3506	27.3296	0.0297685								TRUE	0.628664	TRUE	3	20	Amp		0.966687	N
	40	D4	FALSE	T cells + IL-1β	TSG-6	UNKNOWN	FAM	NFQ-MGB	23.4165	23.5475	0.185253								TRUE	0.628664	TRUE	3	16	Amp		0.975672	N
Direct + insert model	43	D7	FALSE	T cells	TSG-6	UNKNOWN	FAM	NFQ-MGB	29.329	29.3547	0.0362948								TRUE	0.628664	TRUE	3	22	Amp		0.978502	N
	44	D8	FALSE	T cells + TNF-⍺	TSG-6	UNKNOWN	FAM	NFQ-MGB	29.5731	29.5687	0.00627954								TRUE	0.628664	TRUE	3	23	Amp		0.976341	N
	46	D10	FALSE	T cells + IL-1β	TSG-6	UNKNOWN	FAM	NFQ-MGB	26.5648	26.5639	0.0012934								TRUE	0.628664	TRUE	3	19	Amp		0.978833	N
Direct without inserts model	49	E1	FALSE	T cells	PD-L2	UNKNOWN	FAM	NFQ-MGB	30.0139	29.9976	0.0230317								TRUE	0.446425	TRUE	3	24	Amp		0.974531	N
	50	E2	FALSE	T cells + TNF-⍺	PD-L2	UNKNOWN	FAM	NFQ-MGB	28.881	28.7918	0.126044								TRUE	0.446425	TRUE	3	23	Amp		0.978033	N
	52	E4	FALSE	T cells + IL-1β	PD-L2	UNKNOWN	FAM	NFQ-MGB	29.7701	29.6426	0.180235								TRUE	0.446425	TRUE	3	23	Amp		0.98064	N
hPDL-MSCs monoculture	55	E7	FALSE	Unstimulated	PD-L2	UNKNOWN	FAM	NFQ-MGB	27.4743	27.4924	0.0256536								TRUE	0.446425	TRUE	3	21	Amp		0.964743	N
	56	E8	FALSE	TNF-⍺	PD-L2	UNKNOWN	FAM	NFQ-MGB	27.1257	27.1096	0.0227553								TRUE	0.446425	TRUE	3	21	Amp		0.97417	N
	58	E10	FALSE	IL-1β	PD-L2	UNKNOWN	FAM	NFQ-MGB	25.3837	25.4052	0.0304523								TRUE	0.446425	TRUE	3	19	Amp		0.976668	N
Direct without inserts model	61	F1	FALSE	T cells	PD-L2	UNKNOWN	FAM	NFQ-MGB	29.9813	29.9976	0.0230317								TRUE	0.446425	TRUE	3	23	Amp		0.9778	N
	62	F2	FALSE	T cells + TNF-⍺	PD-L2	UNKNOWN	FAM	NFQ-MGB	28.7027	28.7918	0.126044								TRUE	0.446425	TRUE	3	22	Amp		0.982902	N
	64	F4	FALSE	T cells + IL-1β	PD-L2	UNKNOWN	FAM	NFQ-MGB	29.5152	29.6426	0.180235								TRUE	0.446425	TRUE	3	23	Amp		0.966267	N
hPDL-MSCs monoculture	67	F7	FALSE	Unstimulated	PD-L2	UNKNOWN	FAM	NFQ-MGB	27.5106	27.4924	0.0256536								TRUE	0.446425	TRUE	3	21	Amp		0.973112	N
	68	F8	FALSE	TNF-⍺	PD-L2	UNKNOWN	FAM	NFQ-MGB	27.0935	27.1096	0.0227553								TRUE	0.446425	TRUE	3	20	Amp		0.967684	N
	70	F10	FALSE	IL-1β	PD-L2	UNKNOWN	FAM	NFQ-MGB	25.4268	25.4052	0.0304523								TRUE	0.446425	TRUE	3	19	Amp		0.97152	N
Direct without inserts model	73	G1	FALSE	T cells	TSG-6	UNKNOWN	FAM	NFQ-MGB	29.1064	29.0873	0.0270765								TRUE	0.628664	TRUE	3	23	Amp		0.979037	N
	74	G2	FALSE	T cells + TNF-⍺	TSG-6	UNKNOWN	FAM	NFQ-MGB	25.261	25.29	0.0409991								TRUE	0.628664	TRUE	3	18	Amp		0.97621	N
	76	G4	FALSE	T cells + IL-1β	TSG-6	UNKNOWN	FAM	NFQ-MGB	26.2833	26.2644	0.0268175								TRUE	0.628664	TRUE	3	19	Amp		0.975753	N
hPDL-MSCs monoculture	79	G7	FALSE	Unstimulated	TSG-6	UNKNOWN	FAM	NFQ-MGB	29.0494	29.0159	0.0473232								TRUE	0.628664	TRUE	3	22	Amp		0.977033	N
	80	G8	FALSE	TNF-⍺	TSG-6	UNKNOWN	FAM	NFQ-MGB	26.7335	26.6631	0.0994463								TRUE	0.628664	TRUE	3	20	Amp		0.976856	N
	82	G10	FALSE	IL-1β	TSG-6	UNKNOWN	FAM	NFQ-MGB	25.0593	25.729	0.947026								TRUE	0.628664	TRUE	3	18	Amp		0.972727	Y
Direct without inserts model	85	H1	FALSE	T cells	TSG-6	UNKNOWN	FAM	NFQ-MGB	29.0681	29.0873	0.0270765								TRUE	0.628664	TRUE	3	22	Amp		0.972229	N
	86	H2	FALSE	T cells + TNF-⍺	TSG-6	UNKNOWN	FAM	NFQ-MGB	25.319	25.29	0.0409991								TRUE	0.628664	TRUE	3	19	Amp		0.976284	N
	88	H4	FALSE	T cells + IL-1β	TSG-6	UNKNOWN	FAM	NFQ-MGB	26.2454	26.2644	0.0268175								TRUE	0.628664	TRUE	3	19	Amp		0.9691	N
hPDL-MSCs monoculture	91	H7	FALSE	Unstimulated	TSG-6	UNKNOWN	FAM	NFQ-MGB	28.9825	29.0159	0.0473232								TRUE	0.628664	TRUE	3	22	Amp		0.983225	N
	92	H8	FALSE	TNF-⍺	TSG-6	UNKNOWN	FAM	NFQ-MGB	26.5928	26.6631	0.0994463								TRUE	0.628664	TRUE	3	19	Amp		0.979685	N
	94	H10	FALSE	IL-1β	TSG-6	UNKNOWN	FAM	NFQ-MGB	26.3986	25.729	0.947026								TRUE	0.628664	TRUE	3	20	Amp		0.973797	Y
