# Supplementary material for: Paracrine- and cell-contact-mediated immunomodulatory effects of human periodontal ligament-derived mesenchymal stromal cells on CD4+ T lymphocytes
Source: Stem Cell Res Ther. 2024 May 31;15:154. doi: 10.1186/s13287-024-03759-4 (PMC11141051; doi:10.1186/s13287-024-03759-4)
Supplement: Supplementary file 2 — Supplementary Material 2. [file 13287_2024_3759_MOESM2_ESM.xls]

## Sheet: Plate 1
	Well	Well Position	Omit	Sample Name	Target Name	Task	Reporter	Quencher	CT	Ct Mean	Ct SD	Quantity	Quantity Mean	Quantity SD	Y-Intercept	R(superscript 2)	Slope	Efficiency	Automatic Ct Threshold	Ct Threshold	Automatic Baseline	Baseline Start	Baseline End	Amp Status	Comments	Cq Conf	CQCONF
Indirect model	1	A1	FALSE	T cells	GAPDH	UNKNOWN	FAM	NFQ-MGB	20.1725	20.256	0.118083								TRUE	0.19305	TRUE	3	15	Amp		0.73977	Y
	2	A2	FALSE	T cells + TNF-⍺	GAPDH	UNKNOWN	FAM	NFQ-MGB	19.2719	19.363	0.128879								TRUE	0.19305	TRUE	3	14	Amp		0.72669	Y
	4	A4	FALSE	T cells + IL-1β	GAPDH	UNKNOWN	FAM	NFQ-MGB	21.1423	21.1284	0.0195926								TRUE	0.19305	TRUE	3	16	Amp		0.772829	Y
Direct + insert model	7	A7	FALSE	T cells	GAPDH	UNKNOWN	FAM	NFQ-MGB	20.4685	20.3467	0.172175								TRUE	0.19305	TRUE	3	15	Amp		0.765862	Y
	8	A8	FALSE	T cells + TNF-⍺	GAPDH	UNKNOWN	FAM	NFQ-MGB	19.6052	19.6642	0.0834535								TRUE	0.19305	TRUE	3	14	Amp		0.739108	Y
	10	A10	FALSE	T cells + IL-1β	GAPDH	UNKNOWN	FAM	NFQ-MGB	19.6626	19.7186	0.0792037								TRUE	0.19305	TRUE	3	14	Amp		0.732925	Y
Indirect model	13	B1	FALSE	T cells	GAPDH	UNKNOWN	FAM	NFQ-MGB	20.3394	20.256	0.118083								TRUE	0.19305	TRUE	3	15	Amp		0.75647	Y
	14	B2	FALSE	T cells + TNF-⍺	GAPDH	UNKNOWN	FAM	NFQ-MGB	19.4542	19.363	0.128879								TRUE	0.19305	TRUE	3	14	Amp		0.747007	Y
	16	B4	FALSE	T cells + IL-1β	GAPDH	UNKNOWN	FAM	NFQ-MGB	21.1146	21.1284	0.0195926								TRUE	0.19305	TRUE	3	15	Amp		0.764682	Y
Direct + insert model	19	B7	FALSE	T cells	GAPDH	UNKNOWN	FAM	NFQ-MGB	20.225	20.3467	0.172175								TRUE	0.19305	TRUE	3	15	Amp		0.754171	Y
	20	B8	FALSE	T cells + TNF-⍺	GAPDH	UNKNOWN	FAM	NFQ-MGB	19.7232	19.6642	0.0834535								TRUE	0.19305	TRUE	3	14	Amp		0.733419	Y
	22	B10	FALSE	T cells + IL-1β	GAPDH	UNKNOWN	FAM	NFQ-MGB	19.7746	19.7186	0.0792037								TRUE	0.19305	TRUE	3	14	Amp		0.740711	Y
Indirect model	25	C1	FALSE	T cells	IDO-1	UNKNOWN	FAM	NFQ-MGB	21.5638	21.5375	0.0372052								TRUE	0.409604	TRUE	3	16	Amp		0.973119	N
	26	C2	FALSE	T cells + TNF-⍺	IDO-1	UNKNOWN	FAM	NFQ-MGB	23.2322	23.2705	0.0541813								TRUE	0.409604	TRUE	3	17	Amp		0.969744	N
	28	C4	FALSE	T cells + IL-1β	IDO-1	UNKNOWN	FAM	NFQ-MGB	22.929	22.9163	0.0179782								TRUE	0.409604	TRUE	3	15	Amp		0.977952	N
Direct + insert model	31	C7	FALSE	T cells	IDO-1	UNKNOWN	FAM	NFQ-MGB	24.718	24.7054	0.0178811								TRUE	0.409604	TRUE	3	18	Amp		0.967874	N
	32	C8	FALSE	T cells + TNF-⍺	IDO-1	UNKNOWN	FAM	NFQ-MGB	26.8125	26.8662	0.0759911								TRUE	0.409604	TRUE	3	20	Amp		0.966291	N
	34	C10	FALSE	T cells + IL-1β	IDO-1	UNKNOWN	FAM	NFQ-MGB	24.1064	24.1253	0.0266651								TRUE	0.409604	TRUE	3	17	Amp		0.977447	N
Indirect model	37	D1	FALSE	T cells	IDO-1	UNKNOWN	FAM	NFQ-MGB	21.5112	21.5375	0.0372052								TRUE	0.409604	TRUE	3	15	Amp		0.960304	N
	38	D2	FALSE	T cells + TNF-⍺	IDO-1	UNKNOWN	FAM	NFQ-MGB	23.3088	23.2705	0.0541813								TRUE	0.409604	TRUE	3	18	Amp		0.974219	N
	40	D4	FALSE	T cells + IL-1β	IDO-1	UNKNOWN	FAM	NFQ-MGB	22.9036	22.9163	0.0179782								TRUE	0.409604	TRUE	3	17	Amp		0.961949	N
Direct + insert model	43	D7	FALSE	T cells	IDO-1	UNKNOWN	FAM	NFQ-MGB	24.6927	24.7054	0.0178811								TRUE	0.409604	TRUE	3	18	Amp		0.967267	N
	44	D8	FALSE	T cells + TNF-⍺	IDO-1	UNKNOWN	FAM	NFQ-MGB	26.92	26.8662	0.0759911								TRUE	0.409604	TRUE	3	20	Amp		0.969469	N
	46	D10	FALSE	T cells + IL-1β	IDO-1	UNKNOWN	FAM	NFQ-MGB	24.1441	24.1253	0.0266651								TRUE	0.409604	TRUE	3	18	Amp		0.975124	N
Indirect model	49	E1	FALSE	T cells	PD-L1	UNKNOWN	FAM	NFQ-MGB	27.2871	27.2947	0.0107545								TRUE	0.624724	TRUE	3	20	Amp		0.972596	N
	50	E2	FALSE	T cells + TNF-⍺	PD-L1	UNKNOWN	FAM	NFQ-MGB	28.2084	28.172	0.0514637								TRUE	0.624724	TRUE	3	21	Amp		0.96766	N
	52	E4	FALSE	T cells + IL-1β	PD-L1	UNKNOWN	FAM	NFQ-MGB	27.9871	28.051	0.0903979								TRUE	0.624724	TRUE	3	20	Amp		0.983567	N
Direct + insert model	55	E7	FALSE	T cells	PD-L1	UNKNOWN	FAM	NFQ-MGB	29.1084	29.0437	0.0913865								TRUE	0.624724	TRUE	3	22	Amp		0.958323	N
	56	E8	FALSE	T cells + TNF-⍺	PD-L1	UNKNOWN	FAM	NFQ-MGB	29.5244	29.4772	0.0667647								TRUE	0.624724	TRUE	3	22	Amp		0.974457	N
	58	E10	FALSE	T cells + IL-1β	PD-L1	UNKNOWN	FAM	NFQ-MGB	28.3563	28.4001	0.0620267								TRUE	0.624724	TRUE	3	21	Amp		0.975799	N
Indirect model	61	F1	FALSE	T cells	PD-L1	UNKNOWN	FAM	NFQ-MGB	27.3023	27.2947	0.0107545								TRUE	0.624724	TRUE	3	20	Amp		0.960523	N
	62	F2	FALSE	T cells + TNF-⍺	PD-L1	UNKNOWN	FAM	NFQ-MGB	28.1356	28.172	0.0514637								TRUE	0.624724	TRUE	3	21	Amp		0.968518	N
	64	F4	FALSE	T cells + IL-1β	PD-L1	UNKNOWN	FAM	NFQ-MGB	28.1149	28.051	0.0903979								TRUE	0.624724	TRUE	3	21	Amp		0.969681	N
Direct + insert model	67	F7	FALSE	T cells	PD-L1	UNKNOWN	FAM	NFQ-MGB	28.9791	29.0437	0.0913865								TRUE	0.624724	TRUE	3	22	Amp		0.975911	N
	68	F8	FALSE	T cells + TNF-⍺	PD-L1	UNKNOWN	FAM	NFQ-MGB	29.43	29.4772	0.0667647								TRUE	0.624724	TRUE	3	22	Amp		0.973233	N
	70	F10	FALSE	T cells + IL-1β	PD-L1	UNKNOWN	FAM	NFQ-MGB	28.444	28.4001	0.0620267								TRUE	0.624724	TRUE	3	22	Amp		0.981683	N
Indirect model	73	G1	FALSE	T cells	PTGS-2	UNKNOWN	FAM	NFQ-MGB	25.774	25.8006	0.0375424								TRUE	0.296318	TRUE	3	19	Amp		0.978434	N
	74	G2	FALSE	T cells + TNF-⍺	PTGS-2	UNKNOWN	FAM	NFQ-MGB	25.5903	25.5308	0.084117								TRUE	0.296318	TRUE	3	20	Amp		0.96797	N
	76	G4	FALSE	T cells + IL-1β	PTGS-2	UNKNOWN	FAM	NFQ-MGB	23.6809	23.5466	0.189874								TRUE	0.296318	TRUE	3	17	Amp		0.96587	N
Direct + insert model	79	G7	FALSE	T cells	PTGS-2	UNKNOWN	FAM	NFQ-MGB	28.0581	28.1048	0.0659514								TRUE	0.296318	TRUE	3	22	Amp		0.969379	N
	80	G8	FALSE	T cells + TNF-⍺	PTGS-2	UNKNOWN	FAM	NFQ-MGB	27.2991	27.2359	0.0895078								TRUE	0.296318	TRUE	3	21	Amp		0.975214	N
	82	G10	FALSE	T cells + IL-1β	PTGS-2	UNKNOWN	FAM	NFQ-MGB	24.7444	24.5906	0.217631								TRUE	0.296318	TRUE	3	19	Amp		0.978458	N
Indirect model	85	H1	FALSE	T cells	PTGS-2	UNKNOWN	FAM	NFQ-MGB	25.8271	25.8006	0.0375424								TRUE	0.296318	TRUE	3	20	Amp		0.968196	N
	86	H2	FALSE	T cells + TNF-⍺	PTGS-2	UNKNOWN	FAM	NFQ-MGB	25.4714	25.5308	0.084117								TRUE	0.296318	TRUE	3	20	Amp		0.970789	N
	88	H4	FALSE	T cells + IL-1β	PTGS-2	UNKNOWN	FAM	NFQ-MGB	23.4123	23.5466	0.189874								TRUE	0.296318	TRUE	3	17	Amp		0.956773	N
Direct + insert model	91	H7	FALSE	T cells	PTGS-2	UNKNOWN	FAM	NFQ-MGB	28.1514	28.1048	0.0659514								TRUE	0.296318	TRUE	3	22	Amp		0.966758	N
	92	H8	FALSE	T cells + TNF-⍺	PTGS-2	UNKNOWN	FAM	NFQ-MGB	27.1726	27.2359	0.0895078								TRUE	0.296318	TRUE	3	21	Amp		0.978472	N
	94	H10	FALSE	T cells + IL-1β	PTGS-2	UNKNOWN	FAM	NFQ-MGB	24.4367	24.5906	0.217631								TRUE	0.296318	TRUE	3	18	Amp		0.979495	N

## Sheet: Plate 2
	Well	Well Position	Omit	Sample Name	Target Name	Task	Reporter	Quencher	CT	Ct Mean	Ct SD	Quantity	Quantity Mean	Quantity SD	Y-Intercept	R(superscript 2)	Slope	Efficiency	Automatic Ct Threshold	Ct Threshold	Automatic Baseline	Baseline Start	Baseline End	Amp Status	Comments	Cq Conf	CQCONF	HIGHSD	EXPFAIL	NOAMP
Direct without inserts model	1	A1	FALSE	T cells	GAPDH	UNKNOWN	FAM	NFQ-MGB	21.9859	21.9922	0.00899717								TRUE	0.226429	TRUE	3	17	Amp		0.82186	N	N	N	N
	2	A2	FALSE	T cells + TNF-⍺	GAPDH	UNKNOWN	FAM	NFQ-MGB	21.6971	21.6712	0.0366496								TRUE	0.226429	TRUE	3	16	Amp		0.816725	N	N	N	N
	4	A4	FALSE	T cells + IL-1β	GAPDH	UNKNOWN	FAM	NFQ-MGB	22.7672	22.784	0.0238072								TRUE	0.226429	TRUE	3	17	Amp		0.850835	N	N	N	N
hPDL-MSCs monoculture	7	A7	FALSE	Unstimulated	GAPDH	UNKNOWN	FAM	NFQ-MGB	21.918	21.9005	0.0248269								TRUE	0.226429	TRUE	3	16	Amp		0.838643	N	N	N	N
	8	A8	FALSE	TNF-⍺	GAPDH	UNKNOWN	FAM	NFQ-MGB	20.8261	20.8611	0.0495								TRUE	0.226429	TRUE	3	15	Amp		0.810314	N	N	N	N
	10	A10	FALSE	IL-1β	GAPDH	UNKNOWN	FAM	NFQ-MGB	21.5629	21.5908	0.0395034								TRUE	0.226429	TRUE	3	16	Amp		0.814582	N	N	N	N
Direct without inserts model	13	B1	FALSE	T cells	GAPDH	UNKNOWN	FAM	NFQ-MGB	21.9986	21.9922	0.00899717								TRUE	0.226429	TRUE	3	17	Amp		0.823523	N	N	N	N
	14	B2	FALSE	T cells + TNF-⍺	GAPDH	UNKNOWN	FAM	NFQ-MGB	21.6453	21.6712	0.0366496								TRUE	0.226429	TRUE	3	15	Amp		0.812711	N	N	N	N
	16	B4	FALSE	T cells + IL-1β	GAPDH	UNKNOWN	FAM	NFQ-MGB	22.8009	22.784	0.0238072								TRUE	0.226429	TRUE	3	17	Amp		0.844269	N	N	N	N
hPDL-MSCs monoculture	19	B7	FALSE	Unstimulated	GAPDH	UNKNOWN	FAM	NFQ-MGB	21.8829	21.9005	0.0248269								TRUE	0.226429	TRUE	3	16	Amp		0.83982	N	N	N	N
	20	B8	FALSE	TNF-⍺	GAPDH	UNKNOWN	FAM	NFQ-MGB	20.8961	20.8611	0.0495								TRUE	0.226429	TRUE	3	15	Amp		0.813505	N	N	N	N
	22	B10	FALSE	IL-1β	GAPDH	UNKNOWN	FAM	NFQ-MGB	21.6187	21.5908	0.0395034								TRUE	0.226429	TRUE	3	16	Amp		0.825124	N	N	N	N
Direct without inserts model	25	C1	FALSE	T cells	IDO-1	UNKNOWN	FAM	NFQ-MGB	29.3424	29.359	0.0235119								TRUE	0.401187	TRUE	3	23	Amp		0.960837	N	N	N	N
	26	C2	FALSE	T cells + TNF-⍺	IDO-1	UNKNOWN	FAM	NFQ-MGB	25.6267	25.5732	0.075573								TRUE	0.401187	TRUE	3	19	Amp		0.965688	N	N	N	N
	28	C4	FALSE	T cells + IL-1β	IDO-1	UNKNOWN	FAM	NFQ-MGB	30.9627	30.9021	0.0857382								TRUE	0.401187	TRUE	3	25	Amp		0.96026	N	N	N	N
hPDL-MSCs monoculture	31	C7	FALSE	Unstimulated	IDO-1	UNKNOWN	FAM	NFQ-MGB	32.1577	32.2763	0.167762								TRUE	0.401187	TRUE	3	26	Amp		0.960849	N	N	N	N
	32	C8	FALSE	TNF-⍺	IDO-1	UNKNOWN	FAM	NFQ-MGB	31.3284	31.3319	0.00500907								TRUE	0.401187	TRUE	3	25	Amp		0.972495	N	N	N	N
	34	C10	FALSE	IL-1β	IDO-1	UNKNOWN	FAM	NFQ-MGB	31.5009	31.4924	0.0120075								TRUE	0.401187	TRUE	3	25	Amp		0.974004	N	N	N	N
Direct without inserts model	37	D1	FALSE	T cells	IDO-1	UNKNOWN	FAM	NFQ-MGB	29.3756	29.359	0.0235119								TRUE	0.401187	TRUE	3	23	Amp		0.967236	N	N	N	N
	38	D2	FALSE	T cells + TNF-⍺	IDO-1	UNKNOWN	FAM	NFQ-MGB	25.5198	25.5732	0.075573								TRUE	0.401187	TRUE	3	19	Amp		0.956519	N	N	N	N
	40	D4	FALSE	T cells + IL-1β	IDO-1	UNKNOWN	FAM	NFQ-MGB	30.8415	30.9021	0.0857382								TRUE	0.401187	TRUE	3	24	Amp		0.959773	N	N	N	N
hPDL-MSCs monoculture	43	D7	FALSE	Unstimulated	IDO-1	UNKNOWN	FAM	NFQ-MGB	32.3949	32.2763	0.167762								TRUE	0.401187	TRUE	3	26	Amp		0.961273	N	N	N	N
	44	D8	FALSE	TNF-⍺	IDO-1	UNKNOWN	FAM	NFQ-MGB	31.3354	31.3319	0.00500907								TRUE	0.401187	TRUE	3	25	Amp		0.976308	N	N	N	N
	46	D10	FALSE	IL-1β	IDO-1	UNKNOWN	FAM	NFQ-MGB	31.4839	31.4924	0.0120075								TRUE	0.401187	TRUE	3	25	Amp		0.962649	N	N	N	N
Direct without inserts model	49	E1	FALSE	T cells	PD-L1	UNKNOWN	FAM	NFQ-MGB	31.007	30.8649	0.200947								TRUE	0.605972	TRUE	3	24	Amp		0.971462	N	N	N	N
	50	E2	FALSE	T cells + TNF-⍺	PD-L1	UNKNOWN	FAM	NFQ-MGB	29.5141	29.5519	0.0535919								TRUE	0.605972	TRUE	3	23	Amp		0.975331	N	N	N	N
	52	E4	FALSE	T cells + IL-1β	PD-L1	UNKNOWN	FAM	NFQ-MGB	30.643	30.6314	0.0163004								TRUE	0.605972	TRUE	3	24	Amp		0.97448	N	N	N	N
hPDL-MSCs monoculture	55	E7	FALSE	Unstimulated	PD-L1	UNKNOWN	FAM	NFQ-MGB	31.845	31.8321	0.0181913								TRUE	0.605972	TRUE	3	24	Amp		0.976482	N	N	N	N
	56	E8	FALSE	TNF-⍺	PD-L1	UNKNOWN	FAM	NFQ-MGB	31.1992	31.1308	0.0967314								TRUE	0.605972	TRUE	3	24	Amp		0.977337	N	N	N	N
	58	E10	FALSE	IL-1β	PD-L1	UNKNOWN	FAM	NFQ-MGB	30.9641	30.6062	0.506192								TRUE	0.605972	TRUE	3	24	Amp		0.974306	N	Y	N	N
Direct without inserts model	61	F1	FALSE	T cells	PD-L1	UNKNOWN	FAM	NFQ-MGB	30.7228	30.8649	0.200947								TRUE	0.605972	TRUE	3	24	Amp		0.978076	N	N	N	N
	62	F2	FALSE	T cells + TNF-⍺	PD-L1	UNKNOWN	FAM	NFQ-MGB	29.5898	29.5519	0.0535919								TRUE	0.605972	TRUE	3	23	Amp		0.972813	N	N	N	N
	64	F4	FALSE	T cells + IL-1β	PD-L1	UNKNOWN	FAM	NFQ-MGB	30.6199	30.6314	0.0163004								TRUE	0.605972	TRUE	3	24	Amp		0.97065	N	N	N	N
hPDL-MSCs monoculture	67	F7	FALSE	Unstimulated	PD-L1	UNKNOWN	FAM	NFQ-MGB	31.8192	31.8321	0.0181913								TRUE	0.605972	TRUE	3	25	Amp		0.977882	N	N	N	N
	68	F8	FALSE	TNF-⍺	PD-L1	UNKNOWN	FAM	NFQ-MGB	31.0624	31.1308	0.0967314								TRUE	0.605972	TRUE	3	23	Amp		0.987898	N	N	N	N
	70	F10	FALSE	IL-1β	PD-L1	UNKNOWN	FAM	NFQ-MGB	30.2482	30.6062	0.506192								TRUE	0.605972	TRUE	3	24	Amp		0.985534	N	Y	N	N
Direct without inserts model	73	G1	FALSE	T cells	PTGS-2	UNKNOWN	FAM	NFQ-MGB	25.8432	25.9069	0.0901322								TRUE	0.289815	TRUE	3	20	Amp		0.971835	N	N	N	N
	74	G2	FALSE	T cells + TNF-⍺	PTGS-2	UNKNOWN	FAM	NFQ-MGB	23.0341	23.0004	0.0476563								TRUE	0.289815	TRUE	3	17	Amp		0.964182	N	N	N	N
	76	G4	FALSE	T cells + IL-1β	PTGS-2	UNKNOWN	FAM	NFQ-MGB	21.7031	21.6205	0.11687								TRUE	0.289815	TRUE	3	16	Amp		0.968534	N	N	N	N
hPDL-MSCs monoculture	79	G7	FALSE	Unstimulated	PTGS-2	UNKNOWN	FAM	NFQ-MGB	30.5734	30.6145	0.0580966								TRUE	0.289815	TRUE	3	24	Amp		0.971812	N	N	N	N
	80	G8	FALSE	TNF-⍺	PTGS-2	UNKNOWN	FAM	NFQ-MGB	29.1949	29.1132	0.115521								TRUE	0.289815	TRUE	3	23	Amp		0.972686	N	N	N	N
	82	G10	FALSE	IL-1β	PTGS-2	UNKNOWN	FAM	NFQ-MGB	26.7866	26.6809	0.149455								TRUE	0.289815	TRUE	3	21	Amp		0.975271	N	N	N	N
Direct without inserts model	85	H1	FALSE	T cells	PTGS-2	UNKNOWN	FAM	NFQ-MGB	25.9707	25.9069	0.0901322								TRUE	0.289815	TRUE	3	20	Amp		0.964919	N	N	N	N
	86	H2	FALSE	T cells + TNF-⍺	PTGS-2	UNKNOWN	FAM	NFQ-MGB	22.9667	23.0004	0.0476563								TRUE	0.289815	TRUE	3	17	Amp		0.968077	N	N	N	N
	88	H4	FALSE	T cells + IL-1β	PTGS-2	UNKNOWN	FAM	NFQ-MGB	21.5378	21.6205	0.11687								TRUE	0.289815	TRUE	3	16	Amp		0.950863	N	N	N	N
hPDL-MSCs monoculture	91	H7	FALSE	Unstimulated	PTGS-2	UNKNOWN	FAM	NFQ-MGB	30.6556	30.6145	0.0580966								TRUE	0.289815	TRUE	3	25	Amp		0.969017	N	N	N	N
	92	H8	FALSE	TNF-⍺	PTGS-2	UNKNOWN	FAM	NFQ-MGB	29.0315	29.1132	0.115521								TRUE	0.289815	TRUE	3	23	Amp		0.972523	N	N	N	N
	94	H10	FALSE	IL-1β	PTGS-2	UNKNOWN	FAM	NFQ-MGB	26.5752	26.6809	0.149455								TRUE	0.289815	TRUE	3	20	Amp		0.969788	N	N	N	N

## Sheet: Plate 3
	Well	Well Position	Omit	Sample Name	Target Name	Task	Reporter	Quencher	CT	Ct Mean	Ct SD	Quantity	Quantity Mean	Quantity SD	Y-Intercept	R(superscript 2)	Slope	Efficiency	Automatic Ct Threshold	Ct Threshold	Automatic Baseline	Baseline Start	Baseline End	Amp Status	Comments	Cq Conf
Indirect model	1	A1	FALSE	T cells	PD-L2	UNKNOWN	FAM	NFQ-MGB	26.958	27.0427	0.119843								TRUE	0.43411	TRUE	3	20	Amp		0.986761
	2	A2	FALSE	T cells + TNF-⍺	PD-L2	UNKNOWN	FAM	NFQ-MGB	26.0217	25.9953	0.0372254								TRUE	0.43411	TRUE	3	20	Amp		0.960534
	4	A4	FALSE	T cells + IL-1β	PD-L2	UNKNOWN	FAM	NFQ-MGB	26.9104	26.9116	0.00168453								TRUE	0.43411	TRUE	3	21	Amp		0.973501
Direct + insert model	7	A7	FALSE	T cells	PD-L2	UNKNOWN	FAM	NFQ-MGB	26.8317	26.8153	0.0231787								TRUE	0.43411	TRUE	3	20	Amp		0.972912
	8	A8	FALSE	T cells + TNF-⍺	PD-L2	UNKNOWN	FAM	NFQ-MGB	26.2146	26.3092	0.133709								TRUE	0.43411	TRUE	3	19	Amp		0.984647
	10	A10	FALSE	T cells + IL-1β	PD-L2	UNKNOWN	FAM	NFQ-MGB	26.0156	26.1047	0.12601								TRUE	0.43411	TRUE	3	20	Amp		0.983827
Indirect model	13	B1	FALSE	T cells	PD-L2	UNKNOWN	FAM	NFQ-MGB	27.1274	27.0427	0.119843								TRUE	0.43411	TRUE	3	21	Amp		0.966977
	14	B2	FALSE	T cells + TNF-⍺	PD-L2	UNKNOWN	FAM	NFQ-MGB	25.969	25.9953	0.0372254								TRUE	0.43411	TRUE	3	19	Amp		0.967133
	16	B4	FALSE	T cells + IL-1β	PD-L2	UNKNOWN	FAM	NFQ-MGB	26.9128	26.9116	0.00168453								TRUE	0.43411	TRUE	3	20	Amp		0.970955
Direct + insert model	19	B7	FALSE	T cells	PD-L2	UNKNOWN	FAM	NFQ-MGB	26.7989	26.8153	0.0231787								TRUE	0.43411	TRUE	3	20	Amp		0.968874
	20	B8	FALSE	T cells + TNF-⍺	PD-L2	UNKNOWN	FAM	NFQ-MGB	26.4037	26.3092	0.133709								TRUE	0.43411	TRUE	3	20	Amp		0.973007
	22	B10	FALSE	T cells + IL-1β	PD-L2	UNKNOWN	FAM	NFQ-MGB	26.1938	26.1047	0.12601								TRUE	0.43411	TRUE	3	20	Amp		0.981823
Indirect model	25	C1	FALSE	T cells	TSG-6	UNKNOWN	FAM	NFQ-MGB	24.1973	24.1773	0.0282094								TRUE	0.620978	TRUE	3	17	Amp		0.970062
	26	C2	FALSE	T cells + TNF-⍺	TSG-6	UNKNOWN	FAM	NFQ-MGB	23.8959	23.9361	0.0568113								TRUE	0.620978	TRUE	3	17	Amp		0.983356
	28	C4	FALSE	T cells + IL-1β	TSG-6	UNKNOWN	FAM	NFQ-MGB	23.972	24.0107	0.0547882								TRUE	0.620978	TRUE	3	17	Amp		0.979652
Direct + insert model	31	C7	FALSE	T cells	TSG-6	UNKNOWN	FAM	NFQ-MGB	25.9459	25.9646	0.026359								TRUE	0.620978	TRUE	3	19	Amp		0.975862
	32	C8	FALSE	T cells + TNF-⍺	TSG-6	UNKNOWN	FAM	NFQ-MGB	25.5766	25.5865	0.0139415								TRUE	0.620978	TRUE	3	18	Amp		0.982932
	34	C10	FALSE	T cells + IL-1β	TSG-6	UNKNOWN	FAM	NFQ-MGB	24.0069	24.0554	0.0685153								TRUE	0.620978	TRUE	3	17	Amp		0.981704
Indirect model	37	D1	FALSE	T cells	TSG-6	UNKNOWN	FAM	NFQ-MGB	24.1574	24.1773	0.0282094								TRUE	0.620978	TRUE	3	17	Amp		0.971739
	38	D2	FALSE	T cells + TNF-⍺	TSG-6	UNKNOWN	FAM	NFQ-MGB	23.9762	23.9361	0.0568113								TRUE	0.620978	TRUE	3	17	Amp		0.973867
	40	D4	FALSE	T cells + IL-1β	TSG-6	UNKNOWN	FAM	NFQ-MGB	24.0494	24.0107	0.0547882								TRUE	0.620978	TRUE	3	17	Amp		0.968807
Direct + insert model	43	D7	FALSE	T cells	TSG-6	UNKNOWN	FAM	NFQ-MGB	25.9832	25.9646	0.026359								TRUE	0.620978	TRUE	3	19	Amp		0.976406
	44	D8	FALSE	T cells + TNF-⍺	TSG-6	UNKNOWN	FAM	NFQ-MGB	25.5963	25.5865	0.0139415								TRUE	0.620978	TRUE	3	18	Amp		0.977913
	46	D10	FALSE	T cells + IL-1β	TSG-6	UNKNOWN	FAM	NFQ-MGB	24.1038	24.0554	0.0685153								TRUE	0.620978	TRUE	3	17	Amp		0.974233
Direct without insert model	49	E1	FALSE	T cells	PD-L2	UNKNOWN	FAM	NFQ-MGB	28.2071	28.1501	0.0805645								TRUE	0.43411	TRUE	3	22	Amp		0.965195
	50	E2	FALSE	T cells + TNF-⍺	PD-L2	UNKNOWN	FAM	NFQ-MGB	28.5158	28.5572	0.0584337								TRUE	0.43411	TRUE	3	22	Amp		0.966849
	52	E4	FALSE	T cells + IL-1β	PD-L2	UNKNOWN	FAM	NFQ-MGB	29.269	29.2331	0.0508203								TRUE	0.43411	TRUE	3	23	Amp		0.967805
hPDL-MSCs monoculture	55	E7	FALSE	Unstimulated	PD-L2	UNKNOWN	FAM	NFQ-MGB	29.3001	29.3393	0.0555381								TRUE	0.43411	TRUE	3	23	Amp		0.967526
	56	E8	FALSE	TNF-⍺	PD-L2	UNKNOWN	FAM	NFQ-MGB	28.8609	28.871	0.0142517								TRUE	0.43411	TRUE	3	23	Amp		0.984076
	58	E10	FALSE	IL-1β	PD-L2	UNKNOWN	FAM	NFQ-MGB	29.6851	29.6106	0.105234								TRUE	0.43411	TRUE	3	23	Amp		0.971163
Direct without insert model	61	F1	FALSE	T cells	PD-L2	UNKNOWN	FAM	NFQ-MGB	28.0932	28.1501	0.0805645								TRUE	0.43411	TRUE	3	21	Amp		0.963698
	62	F2	FALSE	T cells + TNF-⍺	PD-L2	UNKNOWN	FAM	NFQ-MGB	28.5985	28.5572	0.0584337								TRUE	0.43411	TRUE	3	22	Amp		0.969876
	64	F4	FALSE	T cells + IL-1β	PD-L2	UNKNOWN	FAM	NFQ-MGB	29.1972	29.2331	0.0508203								TRUE	0.43411	TRUE	3	23	Amp		0.962381
hPDL-MSCs monoculture	67	F7	FALSE	Unstimulated	PD-L2	UNKNOWN	FAM	NFQ-MGB	29.3786	29.3393	0.0555381								TRUE	0.43411	TRUE	3	23	Amp		0.972318
	68	F8	FALSE	TNF-⍺	PD-L2	UNKNOWN	FAM	NFQ-MGB	28.8811	28.871	0.0142517								TRUE	0.43411	TRUE	3	23	Amp		0.969302
	70	F10	FALSE	IL-1β	PD-L2	UNKNOWN	FAM	NFQ-MGB	29.5362	29.6106	0.105234								TRUE	0.43411	TRUE	3	23	Amp		0.978848
Direct without insert model	73	G1	FALSE	T cells	TSG-6	UNKNOWN	FAM	NFQ-MGB	27.9745	28.0502	0.10701								TRUE	0.620978	TRUE	3	21	Amp		0.972577
	74	G2	FALSE	T cells + TNF-⍺	TSG-6	UNKNOWN	FAM	NFQ-MGB	25.6644	25.6252	0.0554127								TRUE	0.620978	TRUE	3	18	Amp		0.970225
	76	G4	FALSE	T cells + IL-1β	TSG-6	UNKNOWN	FAM	NFQ-MGB	26.5411	26.5293	0.0166753								TRUE	0.620978	TRUE	3	19	Amp		0.969675
hPDL-MSCs monoculture	79	G7	FALSE	Unstimulated	TSG-6	UNKNOWN	FAM	NFQ-MGB	27.8633	27.8975	0.0484277								TRUE	0.620978	TRUE	3	21	Amp		0.974487
	80	G8	FALSE	TNF-⍺	TSG-6	UNKNOWN	FAM	NFQ-MGB	26.7431	26.7343	0.0125389								TRUE	0.620978	TRUE	3	20	Amp		0.974695
	82	G10	FALSE	IL-1β	TSG-6	UNKNOWN	FAM	NFQ-MGB	25.9686	25.9321	0.0515554								TRUE	0.620978	TRUE	3	19	Amp		0.973629
Direct without insert model	85	H1	FALSE	T cells	TSG-6	UNKNOWN	FAM	NFQ-MGB	28.1258	28.0502	0.10701								TRUE	0.620978	TRUE	3	22	Amp		0.967563
	86	H2	FALSE	T cells + TNF-⍺	TSG-6	UNKNOWN	FAM	NFQ-MGB	25.586	25.6252	0.0554127								TRUE	0.620978	TRUE	3	19	Amp		0.971131
	88	H4	FALSE	T cells + IL-1β	TSG-6	UNKNOWN	FAM	NFQ-MGB	26.5175	26.5293	0.0166753								TRUE	0.620978	TRUE	3	20	Amp		0.963838
hPDL-MSCs monoculture	91	H7	FALSE	Unstimulated	TSG-6	UNKNOWN	FAM	NFQ-MGB	27.9318	27.8975	0.0484277								TRUE	0.620978	TRUE	3	20	Amp		0.973759
	92	H8	FALSE	TNF-⍺	TSG-6	UNKNOWN	FAM	NFQ-MGB	26.7254	26.7343	0.0125389								TRUE	0.620978	TRUE	3	20	Amp		0.979834
	94	H10	FALSE	IL-1β	TSG-6	UNKNOWN	FAM	NFQ-MGB	25.8957	25.9321	0.0515554								TRUE	0.620978	TRUE	3	19	Amp		0.977338
