# Supplementary material for: Paracrine- and cell-contact-mediated immunomodulatory effects of human periodontal ligament-derived mesenchymal stromal cells on CD4+ T lymphocytes
Source: Stem Cell Res Ther. 2024 May 31;15:154. doi: 10.1186/s13287-024-03759-4 (PMC11141051; doi:10.1186/s13287-024-03759-4)
Supplement: Supplementary file 3 — Supplementary Material 3. [file 13287_2024_3759_MOESM3_ESM.xls]

## Sheet: Plate 1
	Well	Well Position	Omit	Sample Name	Target Name	Task	Reporter	Quencher	CT	Ct Mean	Ct SD	Quantity	Quantity Mean	Quantity SD	Y-Intercept	R(superscript 2)	Slope	Efficiency	Automatic Ct Threshold	Ct Threshold	Automatic Baseline	Baseline Start	Baseline End	Amp Status	Comments	Cq Conf
Indirect model	1	A1	FALSE	T cells	GAPDH	UNKNOWN	FAM	NFQ-MGB	20.9119	20.9198	0.0112495								TRUE	0.240004	TRUE	3	15	Amp		0.838386
	2	A2	FALSE	T cells + TNF-⍺	GAPDH	UNKNOWN	FAM	NFQ-MGB	21.5647	21.5848	0.0284697								TRUE	0.240004	TRUE	3	16	Amp		0.866893
	4	A4	FALSE	T cells + IL-1β	GAPDH	UNKNOWN	FAM	NFQ-MGB	22.3029	22.3595	0.0800062								TRUE	0.240004	TRUE	3	16	Amp		0.883342
Direct + insert model	7	A7	FALSE	T cells	GAPDH	UNKNOWN	FAM	NFQ-MGB	21.0595	21.0555	0.00563621								TRUE	0.240004	TRUE	3	15	Amp		0.856414
	8	A8	FALSE	T cells + TNF-⍺	GAPDH	UNKNOWN	FAM	NFQ-MGB	21.1137	21.1369	0.0327909								TRUE	0.240004	TRUE	3	15	Amp		0.843746
	10	A10	FALSE	T cells + IL-1β	GAPDH	UNKNOWN	FAM	NFQ-MGB	20.6808	20.7923	0.157641								TRUE	0.240004	TRUE	3	15	Amp		0.836681
Indirect model	13	B1	FALSE	T cells	GAPDH	UNKNOWN	FAM	NFQ-MGB	20.9278	20.9198	0.0112495								TRUE	0.240004	TRUE	3	15	Amp		0.849698
	14	B2	FALSE	T cells + TNF-⍺	GAPDH	UNKNOWN	FAM	NFQ-MGB	21.605	21.5848	0.0284697								TRUE	0.240004	TRUE	3	16	Amp		0.861264
	16	B4	FALSE	T cells + IL-1β	GAPDH	UNKNOWN	FAM	NFQ-MGB	22.4161	22.3595	0.0800062								TRUE	0.240004	TRUE	3	16	Amp		0.877636
Direct + insert model	19	B7	FALSE	T cells	GAPDH	UNKNOWN	FAM	NFQ-MGB	21.0515	21.0555	0.00563621								TRUE	0.240004	TRUE	3	15	Amp		0.860822
	20	B8	FALSE	T cells + TNF-⍺	GAPDH	UNKNOWN	FAM	NFQ-MGB	21.16	21.1369	0.0327909								TRUE	0.240004	TRUE	3	15	Amp		0.860141
	22	B10	FALSE	T cells + IL-1β	GAPDH	UNKNOWN	FAM	NFQ-MGB	20.9038	20.7923	0.157641								TRUE	0.240004	TRUE	3	15	Amp		0.853145
Indirect model	25	C1	FALSE	T cells	IDO-1	UNKNOWN	FAM	NFQ-MGB	21.992	21.9859	0.00857098								TRUE	0.399637	TRUE	3	15	Amp		0.960459
	26	C2	FALSE	T cells + TNF-⍺	IDO-1	UNKNOWN	FAM	NFQ-MGB	25.7618	25.7748	0.0183868								TRUE	0.399637	TRUE	3	20	Amp		0.96354
	28	C4	FALSE	T cells + IL-1β	IDO-1	UNKNOWN	FAM	NFQ-MGB	25.7424	25.7539	0.0162181								TRUE	0.399637	TRUE	3	20	Amp		0.961662
Direct + insert model	31	C7	FALSE	T cells	IDO-1	UNKNOWN	FAM	NFQ-MGB	23.8033	23.764	0.0555745								TRUE	0.399637	TRUE	3	18	Amp		0.95878
	32	C8	FALSE	T cells + TNF-⍺	IDO-1	UNKNOWN	FAM	NFQ-MGB	27.0698	27.1048	0.0494608								TRUE	0.399637	TRUE	3	21	Amp		0.963179
	34	C10	FALSE	T cells + IL-1β	IDO-1	UNKNOWN	FAM	NFQ-MGB	25.1428	25.2381	0.13478								TRUE	0.399637	TRUE	3	19	Amp		0.963956
Indirect model	37	D1	FALSE	T cells	IDO-1	UNKNOWN	FAM	NFQ-MGB	21.9798	21.9859	0.00857098								TRUE	0.399637	TRUE	3	15	Amp		0.956679
	38	D2	FALSE	T cells + TNF-⍺	IDO-1	UNKNOWN	FAM	NFQ-MGB	25.7878	25.7748	0.0183868								TRUE	0.399637	TRUE	3	20	Amp		0.960576
	40	D4	FALSE	T cells + IL-1β	IDO-1	UNKNOWN	FAM	NFQ-MGB	25.7653	25.7539	0.0162181								TRUE	0.399637	TRUE	3	20	Amp		0.957643
Direct + insert model	43	D7	FALSE	T cells	IDO-1	UNKNOWN	FAM	NFQ-MGB	23.7247	23.764	0.0555745								TRUE	0.399637	TRUE	3	17	Amp		0.959332
	44	D8	FALSE	T cells + TNF-⍺	IDO-1	UNKNOWN	FAM	NFQ-MGB	27.1397	27.1048	0.0494608								TRUE	0.399637	TRUE	3	21	Amp		0.961098
	46	D10	FALSE	T cells + IL-1β	IDO-1	UNKNOWN	FAM	NFQ-MGB	25.3334	25.2381	0.13478								TRUE	0.399637	TRUE	3	19	Amp		0.961529
Indirect model	49	E1	FALSE	T cells	PD-L1	UNKNOWN	FAM	NFQ-MGB	26.6169	26.5648	0.0735891								TRUE	0.616797	TRUE	3	20	Amp		0.963789
	50	E2	FALSE	T cells + TNF-⍺	PD-L1	UNKNOWN	FAM	NFQ-MGB	27.9222	28.0322	0.155664								TRUE	0.616797	TRUE	3	21	Amp		0.969249
	52	E4	FALSE	T cells + IL-1β	PD-L1	UNKNOWN	FAM	NFQ-MGB	28.2509	28.2464	0.00644948								TRUE	0.616797	TRUE	3	21	Amp		0.965689
Direct + insert model	55	E7	FALSE	T cells	PD-L1	UNKNOWN	FAM	NFQ-MGB	28.566	28.5791	0.0185015								TRUE	0.616797	TRUE	3	22	Amp		0.964972
	56	E8	FALSE	T cells + TNF-⍺	PD-L1	UNKNOWN	FAM	NFQ-MGB	29.214	29.2471	0.0467473								TRUE	0.616797	TRUE	3	23	Amp		0.967235
	58	E10	FALSE	T cells + IL-1β	PD-L1	UNKNOWN	FAM	NFQ-MGB	28.0185	28.0901	0.101272								TRUE	0.616797	TRUE	3	21	Amp		0.959247
Indirect model	61	F1	FALSE	T cells	PD-L1	UNKNOWN	FAM	NFQ-MGB	26.5128	26.5648	0.0735891								TRUE	0.616797	TRUE	3	19	Amp		0.963595
	62	F2	FALSE	T cells + TNF-⍺	PD-L1	UNKNOWN	FAM	NFQ-MGB	28.1423	28.0322	0.155664								TRUE	0.616797	TRUE	3	22	Amp		0.976444
	64	F4	FALSE	T cells + IL-1β	PD-L1	UNKNOWN	FAM	NFQ-MGB	28.2418	28.2464	0.00644948								TRUE	0.616797	TRUE	3	22	Amp		0.965166
Direct + insert model	67	F7	FALSE	T cells	PD-L1	UNKNOWN	FAM	NFQ-MGB	28.5922	28.5791	0.0185015								TRUE	0.616797	TRUE	3	22	Amp		0.963896
	68	F8	FALSE	T cells + TNF-⍺	PD-L1	UNKNOWN	FAM	NFQ-MGB	29.2801	29.2471	0.0467473								TRUE	0.616797	TRUE	3	22	Amp		0.966492
	70	F10	FALSE	T cells + IL-1β	PD-L1	UNKNOWN	FAM	NFQ-MGB	28.1617	28.0901	0.101272								TRUE	0.616797	TRUE	3	21	Amp		0.983741
Indirect model	73	G1	FALSE	T cells	PTGS-2	UNKNOWN	FAM	NFQ-MGB	25.6653	25.6671	0.00253555								TRUE	0.317701	TRUE	3	20	Amp		0.964789
	74	G2	FALSE	T cells + TNF-⍺	PTGS-2	UNKNOWN	FAM	NFQ-MGB	26.1965	26.1213	0.106287								TRUE	0.317701	TRUE	3	20	Amp		0.960438
	76	G4	FALSE	T cells + IL-1β	PTGS-2	UNKNOWN	FAM	NFQ-MGB	25.5714	25.4493	0.172636								TRUE	0.317701	TRUE	3	20	Amp		0.970535
Direct + insert model	79	G7	FALSE	T cells	PTGS-2	UNKNOWN	FAM	NFQ-MGB	27.1769	27.1853	0.0120021								TRUE	0.317701	TRUE	3	20	Amp		0.962795
	80	G8	FALSE	T cells + TNF-⍺	PTGS-2	UNKNOWN	FAM	NFQ-MGB	27.2504	27.2007	0.0701728								TRUE	0.317701	TRUE	3	21	Amp		0.959161
	82	G10	FALSE	T cells + IL-1β	PTGS-2	UNKNOWN	FAM	NFQ-MGB	25.1428	25.0754	0.0953679								TRUE	0.317701	TRUE	3	19	Amp		0.966571
Indirect model	85	H1	FALSE	T cells	PTGS-2	UNKNOWN	FAM	NFQ-MGB	25.6689	25.6671	0.00253555								TRUE	0.317701	TRUE	3	19	Amp		0.96025
	86	H2	FALSE	T cells + TNF-⍺	PTGS-2	UNKNOWN	FAM	NFQ-MGB	26.0462	26.1213	0.106287								TRUE	0.317701	TRUE	3	20	Amp		0.961519
	88	H4	FALSE	T cells + IL-1β	PTGS-2	UNKNOWN	FAM	NFQ-MGB	25.3273	25.4493	0.172636								TRUE	0.317701	TRUE	3	19	Amp		0.955297
Direct + insert model	91	H7	FALSE	T cells	PTGS-2	UNKNOWN	FAM	NFQ-MGB	27.1938	27.1853	0.0120021								TRUE	0.317701	TRUE	3	21	Amp		0.971
	92	H8	FALSE	T cells + TNF-⍺	PTGS-2	UNKNOWN	FAM	NFQ-MGB	27.1511	27.2007	0.0701728								TRUE	0.317701	TRUE	3	22	Amp		0.967702
	94	H10	FALSE	T cells + IL-1β	PTGS-2	UNKNOWN	FAM	NFQ-MGB	25.008	25.0754	0.0953679								TRUE	0.317701	TRUE	3	18	Amp		0.966565

## Sheet: Plate 2
	Well	Well Position	Omit	Sample Name	Target Name	Task	Reporter	Quencher	CT	Ct Mean	Ct SD	Quantity	Quantity Mean	Quantity SD	Y-Intercept	R(superscript 2)	Slope	Efficiency	Automatic Ct Threshold	Ct Threshold	Automatic Baseline	Baseline Start	Baseline End	Amp Status	Comments	Cq Conf
Direct without insert model	1	A1	FALSE	T cells	GAPDH	UNKNOWN	FAM	NFQ-MGB	22.3868	22.451	0.0907701								TRUE	0.233256	TRUE	3	16	Amp		0.876403
	2	A2	FALSE	T cells + TNF-⍺	GAPDH	UNKNOWN	FAM	NFQ-MGB	21.8414	21.9357	0.133384								TRUE	0.233256	TRUE	3	16	Amp		0.870356
	4	A4	FALSE	T cells + IL-1β	GAPDH	UNKNOWN	FAM	NFQ-MGB	22.4525	22.5706	0.166947								TRUE	0.233256	TRUE	3	16	Amp		0.891971
hPDL-MSCs monoculture	7	A7	FALSE	Unstimulated	GAPDH	UNKNOWN	FAM	NFQ-MGB	21.8477	21.7521	0.135141								TRUE	0.233256	TRUE	3	16	Amp		0.884273
	8	A8	FALSE	TNF-⍺	GAPDH	UNKNOWN	FAM	NFQ-MGB	20.9792	20.9595	0.0278331								TRUE	0.233256	TRUE	3	15	Amp		0.863929
	10	A10	FALSE	IL-1β	GAPDH	UNKNOWN	FAM	NFQ-MGB	21.6725	21.6659	0.00941931								TRUE	0.233256	TRUE	3	16	Amp		0.867571
Direct without insert model	13	B1	FALSE	T cells	GAPDH	UNKNOWN	FAM	NFQ-MGB	22.5152	22.451	0.0907701								TRUE	0.233256	TRUE	3	17	Amp		0.887301
	14	B2	FALSE	T cells + TNF-⍺	GAPDH	UNKNOWN	FAM	NFQ-MGB	22.0301	21.9357	0.133384								TRUE	0.233256	TRUE	3	16	Amp		0.880062
	16	B4	FALSE	T cells + IL-1β	GAPDH	UNKNOWN	FAM	NFQ-MGB	22.6886	22.5706	0.166947								TRUE	0.233256	TRUE	3	17	Amp		0.899854
hPDL-MSCs monoculture	19	B7	FALSE	Unstimulated	GAPDH	UNKNOWN	FAM	NFQ-MGB	21.6565	21.7521	0.135141								TRUE	0.233256	TRUE	3	15	Amp		0.86795
	20	B8	FALSE	TNF-⍺	GAPDH	UNKNOWN	FAM	NFQ-MGB	20.9398	20.9595	0.0278331								TRUE	0.233256	TRUE	3	15	Amp		0.868563
	22	B10	FALSE	IL-1β	GAPDH	UNKNOWN	FAM	NFQ-MGB	21.6592	21.6659	0.00941931								TRUE	0.233256	TRUE	3	16	Amp		0.876616
Direct without insert model	25	C1	FALSE	T cells	IDO-1	UNKNOWN	FAM	NFQ-MGB	28.9784	28.9489	0.0416964								TRUE	0.404337	TRUE	3	22	Amp		0.959225
	26	C2	FALSE	T cells + TNF-⍺	IDO-1	UNKNOWN	FAM	NFQ-MGB	25.3935	25.5161	0.173373								TRUE	0.404337	TRUE	3	19	Amp		0.962216
	28	C4	FALSE	T cells + IL-1β	IDO-1	UNKNOWN	FAM	NFQ-MGB	28.5219	28.5428	0.0296242								TRUE	0.404337	TRUE	3	22	Amp		0.958945
hPDL-MSCs monoculture	31	C7	FALSE	Unstimulated	IDO-1	UNKNOWN	FAM	NFQ-MGB	33.1511	33.0983	0.0747746								TRUE	0.404337	TRUE	3	27	Amp		0.956888
	32	C8	FALSE	TNF-⍺	IDO-1	UNKNOWN	FAM	NFQ-MGB	29.9375	29.9464	0.0126319								TRUE	0.404337	TRUE	3	24	Amp		0.964155
	34	C10	FALSE	IL-1β	IDO-1	UNKNOWN	FAM	NFQ-MGB	31.4654	31.3555	0.155444								TRUE	0.404337	TRUE	3	25	Amp		0.963453
Direct without insert model	37	D1	FALSE	T cells	IDO-1	UNKNOWN	FAM	NFQ-MGB	28.9195	28.9489	0.0416964								TRUE	0.404337	TRUE	3	22	Amp		0.982934
	38	D2	FALSE	T cells + TNF-⍺	IDO-1	UNKNOWN	FAM	NFQ-MGB	25.6387	25.5161	0.173373								TRUE	0.404337	TRUE	3	20	Amp		0.955773
	40	D4	FALSE	T cells + IL-1β	IDO-1	UNKNOWN	FAM	NFQ-MGB	28.5638	28.5428	0.0296242								TRUE	0.404337	TRUE	3	22	Amp		0.956967
hPDL-MSCs monoculture	43	D7	FALSE	Unstimulated	IDO-1	UNKNOWN	FAM	NFQ-MGB	33.0454	33.0983	0.0747746								TRUE	0.404337	TRUE	3	27	Amp		0.957179
	44	D8	FALSE	TNF-⍺	IDO-1	UNKNOWN	FAM	NFQ-MGB	29.9553	29.9464	0.0126319								TRUE	0.404337	TRUE	3	24	Amp		0.976658
	46	D10	FALSE	IL-1β	IDO-1	UNKNOWN	FAM	NFQ-MGB	31.2456	31.3555	0.155444								TRUE	0.404337	TRUE	3	25	Amp		0.958719
Direct without insert model	49	E1	FALSE	T cells	PD-L1	UNKNOWN	FAM	NFQ-MGB	29.9692	30.0004	0.0440863								TRUE	0.630786	TRUE	3	23	Amp		0.97056
	50	E2	FALSE	T cells + TNF-⍺	PD-L1	UNKNOWN	FAM	NFQ-MGB	28.4269	28.4752	0.0682415								TRUE	0.630786	TRUE	3	22	Amp		0.96476
	52	E4	FALSE	T cells + IL-1β	PD-L1	UNKNOWN	FAM	NFQ-MGB	30.2125	30.1826	0.0422615								TRUE	0.630786	TRUE	3	23	Amp		0.977483
hPDL-MSCs monoculture	55	E7	FALSE	Unstimulated	PD-L1	UNKNOWN	FAM	NFQ-MGB	30.2848	30.3531	0.0966896								TRUE	0.630786	TRUE	3	23	Amp		0.965914
	56	E8	FALSE	TNF-⍺	PD-L1	UNKNOWN	FAM	NFQ-MGB	29.9871	29.9376	0.0700299								TRUE	0.630786	TRUE	3	23	Amp		0.979477
	58	E10	FALSE	IL-1β	PD-L1	UNKNOWN	FAM	NFQ-MGB	28.8411	28.8696	0.0402964								TRUE	0.630786	TRUE	3	22	Amp		0.974499
Direct without insert model	61	F1	FALSE	T cells	PD-L1	UNKNOWN	FAM	NFQ-MGB	30.0316	30.0004	0.0440863								TRUE	0.630786	TRUE	3	23	Amp		0.964546
	62	F2	FALSE	T cells + TNF-⍺	PD-L1	UNKNOWN	FAM	NFQ-MGB	28.5234	28.4752	0.0682415								TRUE	0.630786	TRUE	3	22	Amp		0.966419
	64	F4	FALSE	T cells + IL-1β	PD-L1	UNKNOWN	FAM	NFQ-MGB	30.1527	30.1826	0.0422615								TRUE	0.630786	TRUE	3	23	Amp		0.964935
hPDL-MSCs monoculture	67	F7	FALSE	Unstimulated	PD-L1	UNKNOWN	FAM	NFQ-MGB	30.4215	30.3531	0.0966896								TRUE	0.630786	TRUE	3	23	Amp		0.966765
	68	F8	FALSE	TNF-⍺	PD-L1	UNKNOWN	FAM	NFQ-MGB	29.8881	29.9376	0.0700299								TRUE	0.630786	TRUE	3	23	Amp		0.970055
	70	F10	FALSE	IL-1β	PD-L1	UNKNOWN	FAM	NFQ-MGB	28.8981	28.8696	0.0402964								TRUE	0.630786	TRUE	3	22	Amp		0.981421
Direct without insert model	73	G1	FALSE	T cells	PTGS-2	UNKNOWN	FAM	NFQ-MGB	22.2632	22.3397	0.108152								TRUE	0.319757	TRUE	3	16	Amp		0.964911
	74	G2	FALSE	T cells + TNF-⍺	PTGS-2	UNKNOWN	FAM	NFQ-MGB	20.8039	20.8316	0.0391177								TRUE	0.319757	TRUE	3	15	Amp		0.970514
	76	G4	FALSE	T cells + IL-1β	PTGS-2	UNKNOWN	FAM	NFQ-MGB	21.4567	21.4406	0.0228254								TRUE	0.319757	TRUE	3	15	Amp		0.96426
hPDL-MSCs monoculture	79	G7	FALSE	Unstimulated	PTGS-2	UNKNOWN	FAM	NFQ-MGB	29.4676	29.514	0.0656317								TRUE	0.319757	TRUE	3	23	Amp		0.968435
	80	G8	FALSE	TNF-⍺	PTGS-2	UNKNOWN	FAM	NFQ-MGB	28.1048	28.0059	0.139942								TRUE	0.319757	TRUE	3	22	Amp		0.969625
	82	G10	FALSE	IL-1β	PTGS-2	UNKNOWN	FAM	NFQ-MGB	27.1634	27.0678	0.135221								TRUE	0.319757	TRUE	3	21	Amp		0.969736
Direct without insert model	85	H1	FALSE	T cells	PTGS-2	UNKNOWN	FAM	NFQ-MGB	22.4162	22.3397	0.108152								TRUE	0.319757	TRUE	3	17	Amp		0.962663
	86	H2	FALSE	T cells + TNF-⍺	PTGS-2	UNKNOWN	FAM	NFQ-MGB	20.8592	20.8316	0.0391177								TRUE	0.319757	TRUE	3	15	Amp		0.968957
	88	H4	FALSE	T cells + IL-1β	PTGS-2	UNKNOWN	FAM	NFQ-MGB	21.4244	21.4406	0.0228254								TRUE	0.319757	TRUE	3	14	Amp		0.956782
hPDL-MSCs monoculture	91	H7	FALSE	Unstimulated	PTGS-2	UNKNOWN	FAM	NFQ-MGB	29.5604	29.514	0.0656317								TRUE	0.319757	TRUE	3	23	Amp		0.964957
	92	H8	FALSE	TNF-⍺	PTGS-2	UNKNOWN	FAM	NFQ-MGB	27.9069	28.0059	0.139942								TRUE	0.319757	TRUE	3	21	Amp		0.976304
	94	H10	FALSE	IL-1β	PTGS-2	UNKNOWN	FAM	NFQ-MGB	26.9722	27.0678	0.135221								TRUE	0.319757	TRUE	3	21	Amp		0.972244

## Sheet: Plate 3
	Well	Well Position	Omit	Sample Name	Target Name	Task	Reporter	Quencher	CT	Ct Mean	Ct SD	Quantity	Quantity Mean	Quantity SD	Y-Intercept	R(superscript 2)	Slope	Efficiency	Automatic Ct Threshold	Ct Threshold	Automatic Baseline	Baseline Start	Baseline End	Amp Status	Comments	Cq Conf
Indirect model	1	A1	FALSE	Sample 1	PD-L2	UNKNOWN	FAM	NFQ-MGB	25.1035	25.0319	0.101202								TRUE	0.427389	TRUE	3	19	Amp		0.971678
	2	A2	FALSE	Sample 4	PD-L2	UNKNOWN	FAM	NFQ-MGB	24.7276	24.8282	0.142293								TRUE	0.427389	TRUE	3	18	Amp		0.969872
	4	A4	FALSE	Sample 6	PD-L2	UNKNOWN	FAM	NFQ-MGB	25.8291	25.9061	0.108852								TRUE	0.427389	TRUE	3	19	Amp		0.984963
Direct + insert model	7	A7	FALSE	Sample 9	PD-L2	UNKNOWN	FAM	NFQ-MGB	25.4358	25.4568	0.0297145								TRUE	0.427389	TRUE	3	19	Amp		0.970461
	8	A8	FALSE	Sample 12	PD-L2	UNKNOWN	FAM	NFQ-MGB	25.4697	25.4993	0.0419311								TRUE	0.427389	TRUE	3	19	Amp		0.973518
	10	A10	FALSE	Sample 14	PD-L2	UNKNOWN	FAM	NFQ-MGB	25.4104	25.5093	0.139878								TRUE	0.427389	TRUE	3	19	Amp		0.973063
Indirect model	13	B1	FALSE	Sample 1	PD-L2	UNKNOWN	FAM	NFQ-MGB	24.9604	25.0319	0.101202								TRUE	0.427389	TRUE	3	18	Amp		0.968251
	14	B2	FALSE	Sample 4	PD-L2	UNKNOWN	FAM	NFQ-MGB	24.9288	24.8282	0.142293								TRUE	0.427389	TRUE	3	19	Amp		0.96819
	16	B4	FALSE	Sample 6	PD-L2	UNKNOWN	FAM	NFQ-MGB	25.983	25.9061	0.108852								TRUE	0.427389	TRUE	3	20	Amp		0.970481
Direct + insert model	19	B7	FALSE	Sample 9	PD-L2	UNKNOWN	FAM	NFQ-MGB	25.4778	25.4568	0.0297145								TRUE	0.427389	TRUE	3	19	Amp		0.969876
	20	B8	FALSE	Sample 12	PD-L2	UNKNOWN	FAM	NFQ-MGB	25.529	25.4993	0.0419311								TRUE	0.427389	TRUE	3	19	Amp		0.969349
	22	B10	FALSE	Sample 14	PD-L2	UNKNOWN	FAM	NFQ-MGB	25.6082	25.5093	0.139878								TRUE	0.427389	TRUE	3	19	Amp		0.975314
Indirect model	25	C1	FALSE	Sample 1	TSG-6	UNKNOWN	FAM	NFQ-MGB	23.6767	23.666	0.0152093								TRUE	0.657461	TRUE	3	17	Amp		0.973457
	26	C2	FALSE	Sample 4	TSG-6	UNKNOWN	FAM	NFQ-MGB	24.5547	24.5299	0.0352024								TRUE	0.657461	TRUE	3	18	Amp		0.975936
	28	C4	FALSE	Sample 6	TSG-6	UNKNOWN	FAM	NFQ-MGB	24.7629	24.8014	0.0544969								TRUE	0.657461	TRUE	3	18	Amp		0.975378
Direct + insert model	31	C7	FALSE	Sample 9	TSG-6	UNKNOWN	FAM	NFQ-MGB	25.6043	25.5955	0.0124431								TRUE	0.657461	TRUE	3	19	Amp		0.972066
	32	C8	FALSE	Sample 12	TSG-6	UNKNOWN	FAM	NFQ-MGB	26.2276	26.3116	0.118766								TRUE	0.657461	TRUE	3	19	Amp		0.977346
	34	C10	FALSE	Sample 14	TSG-6	UNKNOWN	FAM	NFQ-MGB	24.2992	24.2513	0.0677249								TRUE	0.657461	TRUE	3	17	Amp		0.977104
Indirect model	37	D1	FALSE	Sample 1	TSG-6	UNKNOWN	FAM	NFQ-MGB	23.6552	23.666	0.0152093								TRUE	0.657461	TRUE	3	17	Amp		0.978404
	38	D2	FALSE	Sample 4	TSG-6	UNKNOWN	FAM	NFQ-MGB	24.505	24.5299	0.0352024								TRUE	0.657461	TRUE	3	18	Amp		0.973419
	40	D4	FALSE	Sample 6	TSG-6	UNKNOWN	FAM	NFQ-MGB	24.84	24.8014	0.0544969								TRUE	0.657461	TRUE	3	18	Amp		0.974841
Direct + insert model	43	D7	FALSE	Sample 9	TSG-6	UNKNOWN	FAM	NFQ-MGB	25.5867	25.5955	0.0124431								TRUE	0.657461	TRUE	3	19	Amp		0.97649
	44	D8	FALSE	Sample 12	TSG-6	UNKNOWN	FAM	NFQ-MGB	26.3956	26.3116	0.118766								TRUE	0.657461	TRUE	3	20	Amp		0.975491
	46	D10	FALSE	Sample 14	TSG-6	UNKNOWN	FAM	NFQ-MGB	24.2035	24.2513	0.0677249								TRUE	0.657461	TRUE	3	17	Amp		0.973181
Direct without insert model	49	E1	FALSE	Sample 17	PD-L2	UNKNOWN	FAM	NFQ-MGB	27.5272	27.5098	0.0246448								TRUE	0.427389	TRUE	3	20	Amp		0.992383
	50	E2	FALSE	Sample 20	PD-L2	UNKNOWN	FAM	NFQ-MGB	27.0346	27.0011	0.0474459								TRUE	0.427389	TRUE	3	21	Amp		0.968799
	52	E4	FALSE	Sample 22	PD-L2	UNKNOWN	FAM	NFQ-MGB	28.4025	28.2794	0.174083								TRUE	0.427389	TRUE	3	22	Amp		0.971224
hPDL-MSCs monoculture	55	E7	FALSE	Sample 1 only	PD-L2	UNKNOWN	FAM	NFQ-MGB	27.3428	27.388	0.0638623								TRUE	0.427389	TRUE	3	21	Amp		0.967911
	56	E8	FALSE	Sample 4 only	PD-L2	UNKNOWN	FAM	NFQ-MGB	26.6048	26.6329	0.0397489								TRUE	0.427389	TRUE	3	20	Amp		0.969703
	58	E10	FALSE	Sample 6 only	PD-L2	UNKNOWN	FAM	NFQ-MGB	26.9165	26.9901	0.104028								TRUE	0.427389	TRUE	3	20	Amp		0.970095
Direct without insert model	61	F1	FALSE	Sample 17	PD-L2	UNKNOWN	FAM	NFQ-MGB	27.4924	27.5098	0.0246448								TRUE	0.427389	TRUE	3	22	Amp		0.968358
	62	F2	FALSE	Sample 20	PD-L2	UNKNOWN	FAM	NFQ-MGB	26.9675	27.0011	0.0474459								TRUE	0.427389	TRUE	3	21	Amp		0.968051
	64	F4	FALSE	Sample 22	PD-L2	UNKNOWN	FAM	NFQ-MGB	28.1563	28.2794	0.174083								TRUE	0.427389	TRUE	3	21	Amp		0.964967
hPDL-MSCs monoculture	67	F7	FALSE	Sample 1 only	PD-L2	UNKNOWN	FAM	NFQ-MGB	27.4332	27.388	0.0638623								TRUE	0.427389	TRUE	3	21	Amp		0.969099
	68	F8	FALSE	Sample 4 only	PD-L2	UNKNOWN	FAM	NFQ-MGB	26.661	26.6329	0.0397489								TRUE	0.427389	TRUE	3	20	Amp		0.970813
	70	F10	FALSE	Sample 6 only	PD-L2	UNKNOWN	FAM	NFQ-MGB	27.0636	26.9901	0.104028								TRUE	0.427389	TRUE	3	21	Amp		0.97545
Direct without insert model	73	G1	FALSE	Sample 17	TSG-6	UNKNOWN	FAM	NFQ-MGB	25.1492	25.2237	0.105325								TRUE	0.657461	TRUE	3	18	Amp		0.973265
	74	G2	FALSE	Sample 20	TSG-6	UNKNOWN	FAM	NFQ-MGB	24.1634	24.1336	0.0422183								TRUE	0.657461	TRUE	3	17	Amp		0.968969
	76	G4	FALSE	Sample 22	TSG-6	UNKNOWN	FAM	NFQ-MGB	24.402	24.3943	0.0108449								TRUE	0.657461	TRUE	3	17	Amp		0.971395
hPDL-MSCs monoculture	79	G7	FALSE	Sample 1 only	TSG-6	UNKNOWN	FAM	NFQ-MGB	27.3341	27.4341	0.141453								TRUE	0.657461	TRUE	3	21	Amp		0.97378
	80	G8	FALSE	Sample 4 only	TSG-6	UNKNOWN	FAM	NFQ-MGB	25.714	25.6238	0.127592								TRUE	0.657461	TRUE	3	19	Amp		0.976328
	82	G10	FALSE	Sample 6 only	TSG-6	UNKNOWN	FAM	NFQ-MGB	25.8169	25.7468	0.0991065								TRUE	0.657461	TRUE	3	19	Amp		0.975625
Direct without insert model	85	H1	FALSE	Sample 17	TSG-6	UNKNOWN	FAM	NFQ-MGB	25.2982	25.2237	0.105325								TRUE	0.657461	TRUE	3	18	Amp		0.971309
	86	H2	FALSE	Sample 20	TSG-6	UNKNOWN	FAM	NFQ-MGB	24.1037	24.1336	0.0422183								TRUE	0.657461	TRUE	3	17	Amp		0.970802
	88	H4	FALSE	Sample 22	TSG-6	UNKNOWN	FAM	NFQ-MGB	24.3867	24.3943	0.0108449								TRUE	0.657461	TRUE	3	18	Amp		0.968357
hPDL-MSCs monoculture	91	H7	FALSE	Sample 1 only	TSG-6	UNKNOWN	FAM	NFQ-MGB	27.5341	27.4341	0.141453								TRUE	0.657461	TRUE	3	20	Amp		0.974325
	92	H8	FALSE	Sample 4 only	TSG-6	UNKNOWN	FAM	NFQ-MGB	25.5335	25.6238	0.127592								TRUE	0.657461	TRUE	3	18	Amp		0.977398
	94	H10	FALSE	Sample 6 only	TSG-6	UNKNOWN	FAM	NFQ-MGB	25.6767	25.7468	0.0991065								TRUE	0.657461	TRUE	3	18	Amp		0.974057
