# Supplementary material for: Paracrine- and cell-contact-mediated immunomodulatory effects of human periodontal ligament-derived mesenchymal stromal cells on CD4+ T lymphocytes
Source: Stem Cell Res Ther. 2024 May 31;15:154. doi: 10.1186/s13287-024-03759-4 (PMC11141051; doi:10.1186/s13287-024-03759-4)
Supplement: Supplementary file 4 — Supplementary Material 4. [file 13287_2024_3759_MOESM4_ESM.xls]

## Sheet: Plate 1
	Well	Well Position	Omit	Sample Name	Target Name	Task	Reporter	Quencher	CT	Ct Mean	Ct SD	Quantity	Quantity Mean	Quantity SD	Y-Intercept	R(superscript 2)	Slope	Efficiency	Automatic Ct Threshold	Ct Threshold	Automatic Baseline	Baseline Start	Baseline End	Amp Status	Comments	Cq Conf	HIGHSD
Indirect model	1	A1	FALSE	T cells	GAPDH	UNKNOWN	FAM	NFQ-MGB	21.4013	21.6752	0.387379								TRUE	0.23963	TRUE	3	15	Amp		0.83327	N
	2	A2	FALSE	T cells + TNF-⍺	GAPDH	UNKNOWN	FAM	NFQ-MGB	21.6884	21.7086	0.0285897								TRUE	0.23963	TRUE	3	16	Amp		0.836073	N
	4	A4	FALSE	T cells + IL-1β	GAPDH	UNKNOWN	FAM	NFQ-MGB	22.6767	22.7123	0.0503078								TRUE	0.23963	TRUE	3	17	Amp		0.873367	N
Direct with insert model	7	A7	FALSE	T cells	GAPDH	UNKNOWN	FAM	NFQ-MGB	21.1631	21.1366	0.0374844								TRUE	0.23963	TRUE	3	15	Amp		0.851134	N
	8	A8	FALSE	T cells + TNF-⍺	GAPDH	UNKNOWN	FAM	NFQ-MGB	21.4311	21.4257	0.00770242								TRUE	0.23963	TRUE	3	16	Amp		0.856259	N
	10	A10	FALSE	T cells + IL-1β	GAPDH	UNKNOWN	FAM	NFQ-MGB	19.436	19.5013	0.0922955								TRUE	0.23963	TRUE	3	14	Amp		0.80272	N
Indirect model	13	B1	FALSE	T cells	GAPDH	UNKNOWN	FAM	NFQ-MGB	21.9491	21.6752	0.387379								TRUE	0.23963	TRUE	3	16	Amp		0.856228	N
	14	B2	FALSE	T cells + TNF-⍺	GAPDH	UNKNOWN	FAM	NFQ-MGB	21.7288	21.7086	0.0285897								TRUE	0.23963	TRUE	3	16	Amp		0.845257	N
	16	B4	FALSE	T cells + IL-1β	GAPDH	UNKNOWN	FAM	NFQ-MGB	22.7478	22.7123	0.0503078								TRUE	0.23963	TRUE	3	16	Amp		0.890231	N
Direct with insert model	19	B7	FALSE	T cells	GAPDH	UNKNOWN	FAM	NFQ-MGB	21.1101	21.1366	0.0374844								TRUE	0.23963	TRUE	3	15	Amp		0.853238	N
	20	B8	FALSE	T cells + TNF-⍺	GAPDH	UNKNOWN	FAM	NFQ-MGB	21.4202	21.4257	0.00770242								TRUE	0.23963	TRUE	3	16	Amp		0.860359	N
	22	B10	FALSE	T cells + IL-1β	GAPDH	UNKNOWN	FAM	NFQ-MGB	19.5665	19.5013	0.0922955								TRUE	0.23963	TRUE	3	14	Amp		0.812109	N
Indirect model	25	C1	FALSE	T cells	IDO-1	UNKNOWN	FAM	NFQ-MGB	23.1842	23.2361	0.0733733								TRUE	0.388801	TRUE	3	17	Amp		0.962753	N
	26	C2	FALSE	T cells + TNF-⍺	IDO-1	UNKNOWN	FAM	NFQ-MGB	26.153	26.1913	0.0542555								TRUE	0.388801	TRUE	3	20	Amp		0.96377	N
	28	C4	FALSE	T cells + IL-1β	IDO-1	UNKNOWN	FAM	NFQ-MGB	28.5614	28.7347	0.245084								TRUE	0.388801	TRUE	3	23	Amp		0.978977	N
Direct with insert model	31	C7	FALSE	T cells	IDO-1	UNKNOWN	FAM	NFQ-MGB	29.7505	29.9306	0.25478								TRUE	0.388801	TRUE	3	23	Amp		0.972048	N
	32	C8	FALSE	T cells + TNF-⍺	IDO-1	UNKNOWN	FAM	NFQ-MGB	31.0132	31.0947	0.115272								TRUE	0.388801	TRUE	3	26	Amp		0.966993	N
	34	C10	FALSE	T cells + IL-1β	IDO-1	UNKNOWN	FAM	NFQ-MGB	28.6948	28.6497	0.0637139								TRUE	0.388801	TRUE	3	23	Amp		0.990672	N
Indirect model	37	D1	FALSE	T cells	IDO-1	UNKNOWN	FAM	NFQ-MGB	23.288	23.2361	0.0733733								TRUE	0.388801	TRUE	3	17	Amp		0.96346	N
	38	D2	FALSE	T cells + TNF-⍺	IDO-1	UNKNOWN	FAM	NFQ-MGB	26.2297	26.1913	0.0542555								TRUE	0.388801	TRUE	3	20	Amp		0.959789	N
	40	D4	FALSE	T cells + IL-1β	IDO-1	UNKNOWN	FAM	NFQ-MGB	28.908	28.7347	0.245084								TRUE	0.388801	TRUE	3	23	Amp		0.968109	N
Direct with insert model	43	D7	FALSE	T cells	IDO-1	UNKNOWN	FAM	NFQ-MGB	30.1108	29.9306	0.25478								TRUE	0.388801	TRUE	3	24	Amp		0.967004	N
	44	D8	FALSE	T cells + TNF-⍺	IDO-1	UNKNOWN	FAM	NFQ-MGB	31.1762	31.0947	0.115272								TRUE	0.388801	TRUE	3	24	Amp		0.960712	N
	46	D10	FALSE	T cells + IL-1β	IDO-1	UNKNOWN	FAM	NFQ-MGB	28.6047	28.6497	0.0637139								TRUE	0.388801	TRUE	3	22	Amp		0.982531	N
Indirect model	49	E1	FALSE	T cells	PD-L1	UNKNOWN	FAM	NFQ-MGB	27.6066	27.5505	0.0793615								TRUE	0.598425	TRUE	3	21	Amp		0.973896	N
	50	E2	FALSE	T cells + TNF-⍺	PD-L1	UNKNOWN	FAM	NFQ-MGB	29.5143	29.4938	0.0289876								TRUE	0.598425	TRUE	3	23	Amp		0.978664	N
	52	E4	FALSE	T cells + IL-1β	PD-L1	UNKNOWN	FAM	NFQ-MGB	30.0695	30.0722	0.00390583								TRUE	0.598425	TRUE	3	24	Amp		0.979032	N
Direct with insert model	55	E7	FALSE	T cells	PD-L1	UNKNOWN	FAM	NFQ-MGB	29.6294	29.5943	0.0496618								TRUE	0.598425	TRUE	3	22	Amp		0.985513	N
	56	E8	FALSE	T cells + TNF-⍺	PD-L1	UNKNOWN	FAM	NFQ-MGB	30.3548	30.3487	0.0087099								TRUE	0.598425	TRUE	3	24	Amp		0.971276	N
	58	E10	FALSE	T cells + IL-1β	PD-L1	UNKNOWN	FAM	NFQ-MGB	28.6053	28.6594	0.0765265								TRUE	0.598425	TRUE	3	22	Amp		0.990058	N
Indirect model	61	F1	FALSE	T cells	PD-L1	UNKNOWN	FAM	NFQ-MGB	27.4944	27.5505	0.0793615								TRUE	0.598425	TRUE	3	21	Amp		0.969134	N
	62	F2	FALSE	T cells + TNF-⍺	PD-L1	UNKNOWN	FAM	NFQ-MGB	29.4733	29.4938	0.0289876								TRUE	0.598425	TRUE	3	23	Amp		0.975903	N
	64	F4	FALSE	T cells + IL-1β	PD-L1	UNKNOWN	FAM	NFQ-MGB	30.075	30.0722	0.00390583								TRUE	0.598425	TRUE	3	23	Amp		0.981982	N
Direct with insert model	67	F7	FALSE	T cells	PD-L1	UNKNOWN	FAM	NFQ-MGB	29.5592	29.5943	0.0496618								TRUE	0.598425	TRUE	3	23	Amp		0.978947	N
	68	F8	FALSE	T cells + TNF-⍺	PD-L1	UNKNOWN	FAM	NFQ-MGB	30.3425	30.3487	0.0087099								TRUE	0.598425	TRUE	3	24	Amp		0.975069	N
	70	F10	FALSE	T cells + IL-1β	PD-L1	UNKNOWN	FAM	NFQ-MGB	28.7135	28.6594	0.0765265								TRUE	0.598425	TRUE	3	21	Amp		0.988891	N
Indirect model	73	G1	FALSE	T cells	PTGS-2	UNKNOWN	FAM	NFQ-MGB	24.9948	25.0016	0.0095879								TRUE	0.247068	TRUE	3	19	Amp		0.965489	N
	74	G2	FALSE	T cells + TNF-⍺	PTGS-2	UNKNOWN	FAM	NFQ-MGB	26.7184	26.7256	0.0101125								TRUE	0.247068	TRUE	3	21	Amp		0.968177	N
	76	G4	FALSE	T cells + IL-1β	PTGS-2	UNKNOWN	FAM	NFQ-MGB	22.6216	22.6043	0.0244452								TRUE	0.247068	TRUE	3	16	Amp		0.972962	N
Direct with insert model	79	G7	FALSE	T cells	PTGS-2	UNKNOWN	FAM	NFQ-MGB	26.99	26.8344	0.220063								TRUE	0.247068	TRUE	3	21	Amp		0.96732	N
	80	G8	FALSE	T cells + TNF-⍺	PTGS-2	UNKNOWN	FAM	NFQ-MGB	27.0971	27.1223	0.0356272								TRUE	0.247068	TRUE	3	22	Amp		0.963902	N
	82	G10	FALSE	T cells + IL-1β	PTGS-2	UNKNOWN	FAM	NFQ-MGB	21.3118	21.1175	0.274756								TRUE	0.247068	TRUE	3	16	Amp		0.970473	N
Indirect model	85	H1	FALSE	T cells	PTGS-2	UNKNOWN	FAM	NFQ-MGB	25.0084	25.0016	0.0095879								TRUE	0.247068	TRUE	3	19	Amp		0.964148	N
	86	H2	FALSE	T cells + TNF-⍺	PTGS-2	UNKNOWN	FAM	NFQ-MGB	26.7327	26.7256	0.0101125								TRUE	0.247068	TRUE	3	21	Amp		0.959454	N
	88	H4	FALSE	T cells + IL-1β	PTGS-2	UNKNOWN	FAM	NFQ-MGB	22.587	22.6043	0.0244452								TRUE	0.247068	TRUE	3	17	Amp		0.960772	N
Direct with insert model	91	H7	FALSE	T cells	PTGS-2	UNKNOWN	FAM	NFQ-MGB	26.6788	26.8344	0.220063								TRUE	0.247068	TRUE	3	21	Amp		0.976715	N
	92	H8	FALSE	T cells + TNF-⍺	PTGS-2	UNKNOWN	FAM	NFQ-MGB	27.1475	27.1223	0.0356272								TRUE	0.247068	TRUE	3	21	Amp		0.966212	N
	94	H10	FALSE	T cells + IL-1β	PTGS-2	UNKNOWN	FAM	NFQ-MGB	20.9232	21.1175	0.274756								TRUE	0.247068	TRUE	3	15	Amp		0.988974	N

## Sheet: Plate 2
	Well	Well Position	Omit	Sample Name	Target Name	Task	Reporter	Quencher	CT	Ct Mean	Ct SD	Quantity	Quantity Mean	Quantity SD	Y-Intercept	R(superscript 2)	Slope	Efficiency	Automatic Ct Threshold	Ct Threshold	Automatic Baseline	Baseline Start	Baseline End	Amp Status	Comments	Cq Conf	CQCONF	PRFLOW	NOISE	HIGHSD
Direct without inserts model	1	A1	FALSE	T cells	GAPDH	UNKNOWN	FAM	NFQ-MGB	25.2836	25.3525	0.0974745								TRUE	0.251067	TRUE	3	19	Amp		0.840949	N	N	N	N
	2	A2	FALSE	T cells + TNF-⍺	GAPDH	UNKNOWN	FAM	NFQ-MGB	25.0821	25.1682	0.121759								TRUE	0.251067	TRUE	3	19	Amp		0.841483	N	N	N	N
	4	A4	FALSE	T cells + IL-1β	GAPDH	UNKNOWN	FAM	NFQ-MGB	23.3324	23.4143	0.115892								TRUE	0.251067	TRUE	3	17	Amp		0.813605	N	N	N	N
hPDL-MSCs monoculture	7	A7	FALSE	Unstimulated	GAPDH	UNKNOWN	FAM	NFQ-MGB	23.3359	23.3137	0.0314112								TRUE	0.251067	TRUE	3	17	Amp		0.812918	N	N	N	N
	8	A8	FALSE	TNF-⍺	GAPDH	UNKNOWN	FAM	NFQ-MGB	23.2526	23.2874	0.0492788								TRUE	0.251067	TRUE	3	17	Amp		0.801254	N	N	N	N
	10	A10	FALSE	IL-1β	GAPDH	UNKNOWN	FAM	NFQ-MGB	22.0342	22.1216	0.123693								TRUE	0.251067	TRUE	3	16	Amp		0.791102	Y	N	N	N
Direct without inserts model	13	B1	FALSE	T cells	GAPDH	UNKNOWN	FAM	NFQ-MGB	25.4214	25.3525	0.0974745								TRUE	0.251067	TRUE	3	20	Amp		0.854389	N	N	N	N
	14	B2	FALSE	T cells + TNF-⍺	GAPDH	UNKNOWN	FAM	NFQ-MGB	25.2543	25.1682	0.121759								TRUE	0.251067	TRUE	3	20	Amp		0.850187	N	N	N	N
	16	B4	FALSE	T cells + IL-1β	GAPDH	UNKNOWN	FAM	NFQ-MGB	23.4963	23.4143	0.115892								TRUE	0.251067	TRUE	3	18	Amp		0.817364	N	N	N	N
hPDL-MSCs monoculture	19	B7	FALSE	Unstimulated	GAPDH	UNKNOWN	FAM	NFQ-MGB	23.2915	23.3137	0.0314112								TRUE	0.251067	TRUE	3	18	Amp		0.820044	N	N	N	N
	20	B8	FALSE	TNF-⍺	GAPDH	UNKNOWN	FAM	NFQ-MGB	23.3223	23.2874	0.0492788								TRUE	0.251067	TRUE	3	18	Amp		0.817264	N	N	N	N
	22	B10	FALSE	IL-1β	GAPDH	UNKNOWN	FAM	NFQ-MGB	22.2091	22.1216	0.123693								TRUE	0.251067	TRUE	3	16	Amp		0.80381	N	N	N	N
Direct without inserts model	25	C1	FALSE	T cells	IDO-1	UNKNOWN	FAM	NFQ-MGB	31.7297	31.6251	0.147955								TRUE	0.402241	TRUE	3	24	Amp		0.962621	N	N	N	N
	26	C2	FALSE	T cells + TNF-⍺	IDO-1	UNKNOWN	FAM	NFQ-MGB	28.4263	28.4326	0.00884612								TRUE	0.402241	TRUE	3	22	Amp		0.961136	N	N	N	N
	28	C4	FALSE	T cells + IL-1β	IDO-1	UNKNOWN	FAM	NFQ-MGB	31.7403	31.6671	0.103417								TRUE	0.402241	TRUE	3	26	Amp		0.95989	N	N	N	N
hPDL-MSCs monoculture	31	C7	FALSE	Unstimulated	IDO-1	UNKNOWN	FAM	NFQ-MGB	37.176	38.4723	1.83319								TRUE	0.402241	TRUE	3	31	Amp		0.968129	N	N	N	Y
	32	C8	FALSE	TNF-⍺	IDO-1	UNKNOWN	FAM	NFQ-MGB	35.9105	35.9438	0.0471209								TRUE	0.402241	TRUE	3	29	Amp		0.968383	N	N	N	N
	34	C10	FALSE	IL-1β	IDO-1	UNKNOWN	FAM	NFQ-MGB	35.2379	35.1157	0.172925								TRUE	0.402241	TRUE	3	29	Amp		0.965862	N	N	N	N
Direct without inserts model	37	D1	FALSE	T cells	IDO-1	UNKNOWN	FAM	NFQ-MGB	31.5205	31.6251	0.147955								TRUE	0.402241	TRUE	3	26	Amp		0.964514	N	N	N	N
	38	D2	FALSE	T cells + TNF-⍺	IDO-1	UNKNOWN	FAM	NFQ-MGB	28.4388	28.4326	0.00884612								TRUE	0.402241	TRUE	3	23	Amp		0.960114	N	N	N	N
	40	D4	FALSE	T cells + IL-1β	IDO-1	UNKNOWN	FAM	NFQ-MGB	31.594	31.6671	0.103417								TRUE	0.402241	TRUE	3	25	Amp		0.957753	N	N	N	N
hPDL-MSCs monoculture	43	D7	FALSE	Unstimulated	IDO-1	UNKNOWN	FAM	NFQ-MGB	39.7685	38.4723	1.83319								TRUE	0.402241	TRUE	3	33	Amp		0.953221	N	N	N	Y
	44	D8	FALSE	TNF-⍺	IDO-1	UNKNOWN	FAM	NFQ-MGB	35.9771	35.9438	0.0471209								TRUE	0.402241	TRUE	3	30	Amp		0.962643	N	N	N	N
	46	D10	FALSE	IL-1β	IDO-1	UNKNOWN	FAM	NFQ-MGB	34.9934	35.1157	0.172925								TRUE	0.402241	TRUE	3	29	Amp		0.956727	N	N	N	N
Direct without inserts model	49	E1	FALSE	T cells	PD-L1	UNKNOWN	FAM	NFQ-MGB	32.0525	32.1482	0.135347								TRUE	0.591069	TRUE	3	25	Amp		0.975468	N	N	N	N
	50	E2	FALSE	T cells + TNF-⍺	PD-L1	UNKNOWN	FAM	NFQ-MGB	31.5537	31.5157	0.0537511								TRUE	0.591069	TRUE	3	25	Amp		0.978251	N	N	N	N
	52	E4	FALSE	T cells + IL-1β	PD-L1	UNKNOWN	FAM	NFQ-MGB	29.9942	29.9774	0.0237142								TRUE	0.591069	TRUE	3	23	Amp		0.973259	N	N	N	N
hPDL-MSCs monoculture	55	E7	FALSE	Unstimulated	PD-L1	UNKNOWN	FAM	NFQ-MGB	33.0419	32.9642	0.109922								TRUE	0.591069	TRUE	3	26	Amp		0.973218	N	N	N	N
	56	E8	FALSE	TNF-⍺	PD-L1	UNKNOWN	FAM	NFQ-MGB	32.9772	33.0668	0.126694								TRUE	0.591069	TRUE	3	26	Amp		0.980517	N	N	N	N
	58	E10	FALSE	IL-1β	PD-L1	UNKNOWN	FAM	NFQ-MGB	29.3379	29.0504	0.406583								TRUE	0.591069	TRUE	3	23	Amp		0.965913	N	N	N	N
Direct without inserts model	61	F1	FALSE	T cells	PD-L1	UNKNOWN	FAM	NFQ-MGB	32.2439	32.1482	0.135347								TRUE	0.591069	TRUE	3	26	Amp		0.980852	N	N	N	N
	62	F2	FALSE	T cells + TNF-⍺	PD-L1	UNKNOWN	FAM	NFQ-MGB	31.4777	31.5157	0.0537511								TRUE	0.591069	TRUE	3	25	Amp		0.976846	N	N	N	N
	64	F4	FALSE	T cells + IL-1β	PD-L1	UNKNOWN	FAM	NFQ-MGB	29.9606	29.9774	0.0237142								TRUE	0.591069	TRUE	3	23	Amp		0.981538	N	N	N	N
hPDL-MSCs monoculture	67	F7	FALSE	Unstimulated	PD-L1	UNKNOWN	FAM	NFQ-MGB	32.8865	32.9642	0.109922								TRUE	0.591069	TRUE	3	26	Amp		0.984628	N	N	N	N
	68	F8	FALSE	TNF-⍺	PD-L1	UNKNOWN	FAM	NFQ-MGB	33.1564	33.0668	0.126694								TRUE	0.591069	TRUE	3	26	Amp		0.979374	N	N	N	N
	70	F10	FALSE	IL-1β	PD-L1	UNKNOWN	FAM	NFQ-MGB	28.7629	29.0504	0.406583								TRUE	0.591069	TRUE	3	20	Amp		0.9823	N	N	N	N
Direct without inserts model	73	G1	FALSE	T cells	PTGS-2	UNKNOWN	FAM	NFQ-MGB	27.6368	27.6966	0.0846781								TRUE	0.274755	TRUE	3	22	Amp		0.965784	N	N	N	N
	74	G2	FALSE	T cells + TNF-⍺	PTGS-2	UNKNOWN	FAM	NFQ-MGB	26.4616	26.4269	0.0491601								TRUE	0.274755	TRUE	3	21	Amp		0.962515	N	N	N	N
	76	G4	FALSE	T cells + IL-1β	PTGS-2	UNKNOWN	FAM	NFQ-MGB	22.4071	22.4531	0.0650086								TRUE	0.274755	TRUE	3	16	Amp		0.964313	N	N	N	N
hPDL-MSCs monoculture	79	G7	FALSE	Unstimulated	PTGS-2	UNKNOWN	FAM	NFQ-MGB	31.7701	31.6177	0.215471								TRUE	0.274755	TRUE	3	26	Amp		0.981896	N	N	N	N
	80	G8	FALSE	TNF-⍺	PTGS-2	UNKNOWN	FAM	NFQ-MGB	30.6338	30.5556	0.110696								TRUE	0.274755	TRUE	3	25	Amp		0.971356	N	N	N	N
	82	G10	FALSE	IL-1β	PTGS-2	UNKNOWN	FAM	NFQ-MGB	24.8904	24.7891	0.143252								TRUE	0.274755	TRUE	3	19	Amp		0.960878	N	N	N	N
Direct without inserts model	85	H1	FALSE	T cells	PTGS-2	UNKNOWN	FAM	NFQ-MGB	27.7565	27.6966	0.0846781								TRUE	0.274755	TRUE	3	22	Amp		0.96078	N	N	N	N
	86	H2	FALSE	T cells + TNF-⍺	PTGS-2	UNKNOWN	FAM	NFQ-MGB	26.3921	26.4269	0.0491601								TRUE	0.274755	TRUE	3	20	Amp		0.967407	N	N	N	N
	88	H4	FALSE	T cells + IL-1β	PTGS-2	UNKNOWN	FAM	NFQ-MGB	22.499	22.4531	0.0650086								TRUE	0.274755	TRUE	3	17	Amp		0.94733	N	N	N	N
hPDL-MSCs monoculture	91	H7	FALSE	Unstimulated	PTGS-2	UNKNOWN	FAM	NFQ-MGB	31.4654	31.6177	0.215471								TRUE	0.274755	TRUE	3	26	Amp		0.980565	N	N	N	N
	92	H8	FALSE	TNF-⍺	PTGS-2	UNKNOWN	FAM	NFQ-MGB	30.4773	30.5556	0.110696								TRUE	0.274755	TRUE	3	24	Amp		0.978021	N	N	N	N
	94	H10	FALSE	IL-1β	PTGS-2	UNKNOWN	FAM	NFQ-MGB	24.6878	24.7891	0.143252								TRUE	0.274755	TRUE	3	19	Amp		0.961783	N	N	N	N

## Sheet: Plate 3
	Well	Well Position	Omit	Sample Name	Target Name	Task	Reporter	Quencher	CT	Ct Mean	Ct SD	Quantity	Quantity Mean	Quantity SD	Y-Intercept	R(superscript 2)	Slope	Efficiency	Automatic Ct Threshold	Ct Threshold	Automatic Baseline	Baseline Start	Baseline End	Amp Status	Comments	Cq Conf	HIGHSD
Indirect model	1	A1	FALSE	T cells	PD-L2	UNKNOWN	FAM	NFQ-MGB	26.6637	26.7465	0.117121								TRUE	0.383287	TRUE	3	21	Amp		0.9685	N
	2	A2	FALSE	T cells + TNF-⍺	PD-L2	UNKNOWN	FAM	NFQ-MGB	27.5755	27.6238	0.0683521								TRUE	0.383287	TRUE	3	21	Amp		0.970904	N
	4	A4	FALSE	T cells + IL-1β	PD-L2	UNKNOWN	FAM	NFQ-MGB	27.6728	27.6426	0.0426095								TRUE	0.383287	TRUE	3	21	Amp		0.982974	N
Direct + insert model	7	A7	FALSE	T cells	PD-L2	UNKNOWN	FAM	NFQ-MGB	26.8956	26.896	0.000550269								TRUE	0.383287	TRUE	3	21	Amp		0.979663	N
	8	A8	FALSE	T cells + TNF-⍺	PD-L2	UNKNOWN	FAM	NFQ-MGB	27.9778	27.9283	0.0700218								TRUE	0.383287	TRUE	3	22	Amp		0.969929	N
	10	A10	FALSE	T cells + IL-1β	PD-L2	UNKNOWN	FAM	NFQ-MGB	26.983	27.0737	0.128354								TRUE	0.383287	TRUE	3	20	Amp		0.991913	N
Indirect model	13	B1	FALSE	T cells	PD-L2	UNKNOWN	FAM	NFQ-MGB	26.8293	26.7465	0.117121								TRUE	0.383287	TRUE	3	21	Amp		0.971513	N
	14	B2	FALSE	T cells + TNF-⍺	PD-L2	UNKNOWN	FAM	NFQ-MGB	27.6721	27.6238	0.0683521								TRUE	0.383287	TRUE	3	21	Amp		0.972343	N
	16	B4	FALSE	T cells + IL-1β	PD-L2	UNKNOWN	FAM	NFQ-MGB	27.6125	27.6426	0.0426095								TRUE	0.383287	TRUE	3	21	Amp		0.987698	N
Direct + insert model	19	B7	FALSE	T cells	PD-L2	UNKNOWN	FAM	NFQ-MGB	26.8963	26.896	0.000550269								TRUE	0.383287	TRUE	3	20	Amp		0.988614	N
	20	B8	FALSE	T cells + TNF-⍺	PD-L2	UNKNOWN	FAM	NFQ-MGB	27.8788	27.9283	0.0700218								TRUE	0.383287	TRUE	3	22	Amp		0.975205	N
	22	B10	FALSE	T cells + IL-1β	PD-L2	UNKNOWN	FAM	NFQ-MGB	27.1645	27.0737	0.128354								TRUE	0.383287	TRUE	3	21	Amp		0.9903	N
Indirect model	25	C1	FALSE	T cells	TSG-6	UNKNOWN	FAM	NFQ-MGB	24.6406	24.6525	0.0168493								TRUE	0.592216	TRUE	3	18	Amp		0.981499	N
	26	C2	FALSE	T cells + TNF-⍺	TSG-6	UNKNOWN	FAM	NFQ-MGB	25.868	25.9127	0.0631893								TRUE	0.592216	TRUE	3	19	Amp		0.982796	N
	28	C4	FALSE	T cells + IL-1β	TSG-6	UNKNOWN	FAM	NFQ-MGB	24.2982	24.2413	0.0804405								TRUE	0.592216	TRUE	3	17	Amp		0.985454	N
Direct + insert model	31	C7	FALSE	T cells	TSG-6	UNKNOWN	FAM	NFQ-MGB	27.6428	27.6984	0.0787249								TRUE	0.592216	TRUE	3	20	Amp		0.982325	N
	32	C8	FALSE	T cells + TNF-⍺	TSG-6	UNKNOWN	FAM	NFQ-MGB	28.5855	28.5107	0.105845								TRUE	0.592216	TRUE	3	22	Amp		0.968986	N
	34	C10	FALSE	T cells + IL-1β	TSG-6	UNKNOWN	FAM	NFQ-MGB	23.0512	23.3101	0.366201								TRUE	0.592216	TRUE	3	16	Amp		0.989158	N
Indirect model	37	D1	FALSE	T cells	TSG-6	UNKNOWN	FAM	NFQ-MGB	24.6644	24.6525	0.0168493								TRUE	0.592216	TRUE	3	18	Amp		0.981332	N
	38	D2	FALSE	T cells + TNF-⍺	TSG-6	UNKNOWN	FAM	NFQ-MGB	25.9574	25.9127	0.0631893								TRUE	0.592216	TRUE	3	19	Amp		0.978997	N
	40	D4	FALSE	T cells + IL-1β	TSG-6	UNKNOWN	FAM	NFQ-MGB	24.1844	24.2413	0.0804405								TRUE	0.592216	TRUE	3	17	Amp		0.987701	N
Direct + insert model	43	D7	FALSE	T cells	TSG-6	UNKNOWN	FAM	NFQ-MGB	27.7541	27.6984	0.0787249								TRUE	0.592216	TRUE	3	21	Amp		0.982931	N
	44	D8	FALSE	T cells + TNF-⍺	TSG-6	UNKNOWN	FAM	NFQ-MGB	28.4358	28.5107	0.105845								TRUE	0.592216	TRUE	3	21	Amp		0.973727	N
	46	D10	FALSE	T cells + IL-1β	TSG-6	UNKNOWN	FAM	NFQ-MGB	23.5691	23.3101	0.366201								TRUE	0.592216	TRUE	3	16	Amp		0.984838	N
Direct without inserts model	49	E1	FALSE	T cells	PD-L2	UNKNOWN	FAM	NFQ-MGB	30.3213	30.271	0.0711466								TRUE	0.383287	TRUE	3	24	Amp		0.971336	N
	50	E2	FALSE	T cells + TNF-⍺	PD-L2	UNKNOWN	FAM	NFQ-MGB	29.9765	29.9933	0.023787								TRUE	0.383287	TRUE	3	24	Amp		0.984159	N
	52	E4	FALSE	T cells + IL-1β	PD-L2	UNKNOWN	FAM	NFQ-MGB	28.5735	28.5492	0.0343365								TRUE	0.383287	TRUE	3	22	Amp		0.971455	N
hPDL-MSCs monoculture	55	E7	FALSE	Unstimulated	PD-L2	UNKNOWN	FAM	NFQ-MGB	29.4342	29.7891	0.501797								TRUE	0.383287	TRUE	3	23	Amp		0.979419	Y
	56	E8	FALSE	TNF-⍺	PD-L2	UNKNOWN	FAM	NFQ-MGB	30.1767	30.1835	0.0096405								TRUE	0.383287	TRUE	3	24	Amp		0.970451	N
	58	E10	FALSE	IL-1β	PD-L2	UNKNOWN	FAM	NFQ-MGB	26.9758	27.0105	0.0490131								TRUE	0.383287	TRUE	3	20	Amp		0.972835	N
Direct without inserts model	61	F1	FALSE	T cells	PD-L2	UNKNOWN	FAM	NFQ-MGB	30.2207	30.271	0.0711466								TRUE	0.383287	TRUE	3	24	Amp		0.974444	N
	62	F2	FALSE	T cells + TNF-⍺	PD-L2	UNKNOWN	FAM	NFQ-MGB	30.0101	29.9933	0.023787								TRUE	0.383287	TRUE	3	24	Amp		0.977686	N
	64	F4	FALSE	T cells + IL-1β	PD-L2	UNKNOWN	FAM	NFQ-MGB	28.525	28.5492	0.0343365								TRUE	0.383287	TRUE	3	22	Amp		0.975733	N
hPDL-MSCs monoculture	67	F7	FALSE	Unstimulated	PD-L2	UNKNOWN	FAM	NFQ-MGB	30.1439	29.7891	0.501797								TRUE	0.383287	TRUE	3	24	Amp		0.979461	Y
	68	F8	FALSE	TNF-⍺	PD-L2	UNKNOWN	FAM	NFQ-MGB	30.1903	30.1835	0.0096405								TRUE	0.383287	TRUE	3	24	Amp		0.97563	N
	70	F10	FALSE	IL-1β	PD-L2	UNKNOWN	FAM	NFQ-MGB	27.0451	27.0105	0.0490131								TRUE	0.383287	TRUE	3	21	Amp		0.964375	N
Direct without inserts model	73	G1	FALSE	T cells	TSG-6	UNKNOWN	FAM	NFQ-MGB	30.5209	30.568	0.0666203								TRUE	0.592216	TRUE	3	24	Amp		0.979596	N
	74	G2	FALSE	T cells + TNF-⍺	TSG-6	UNKNOWN	FAM	NFQ-MGB	29.6967	29.6779	0.0266705								TRUE	0.592216	TRUE	3	23	Amp		0.977391	N
	76	G4	FALSE	T cells + IL-1β	TSG-6	UNKNOWN	FAM	NFQ-MGB	26.1686	26.1613	0.0102879								TRUE	0.592216	TRUE	3	19	Amp		0.981056	N
hPDL-MSCs monoculture	79	G7	FALSE	Unstimulated	TSG-6	UNKNOWN	FAM	NFQ-MGB	29.9661	29.9663	0.000273786								TRUE	0.592216	TRUE	3	23	Amp		0.979851	N
	80	G8	FALSE	TNF-⍺	TSG-6	UNKNOWN	FAM	NFQ-MGB	29.6467	29.5604	0.122131								TRUE	0.592216	TRUE	3	22	Amp		0.982095	N
	82	G10	FALSE	IL-1β	TSG-6	UNKNOWN	FAM	NFQ-MGB	24.5178	24.4466	0.100609								TRUE	0.592216	TRUE	3	18	Amp		0.97621	N
Direct without inserts model	85	H1	FALSE	T cells	TSG-6	UNKNOWN	FAM	NFQ-MGB	30.6151	30.568	0.0666203								TRUE	0.592216	TRUE	3	24	Amp		0.978012	N
	86	H2	FALSE	T cells + TNF-⍺	TSG-6	UNKNOWN	FAM	NFQ-MGB	29.659	29.6779	0.0266705								TRUE	0.592216	TRUE	3	23	Amp		0.977637	N
	88	H4	FALSE	T cells + IL-1β	TSG-6	UNKNOWN	FAM	NFQ-MGB	26.154	26.1613	0.0102879								TRUE	0.592216	TRUE	3	19	Amp		0.970811	N
hPDL-MSCs monoculture	91	H7	FALSE	Unstimulated	TSG-6	UNKNOWN	FAM	NFQ-MGB	29.9665	29.9663	0.000273786								TRUE	0.592216	TRUE	3	23	Amp		0.983341	N
	92	H8	FALSE	TNF-⍺	TSG-6	UNKNOWN	FAM	NFQ-MGB	29.474	29.5604	0.122131								TRUE	0.592216	TRUE	3	23	Amp		0.984206	N
	94	H10	FALSE	IL-1β	TSG-6	UNKNOWN	FAM	NFQ-MGB	24.3755	24.4466	0.100609								TRUE	0.592216	TRUE	3	18	Amp		0.987276	N
