# Supplementary material for: Paracrine- and cell-contact-mediated immunomodulatory effects of human periodontal ligament-derived mesenchymal stromal cells on CD4+ T lymphocytes
Source: Stem Cell Res Ther. 2024 May 31;15:154. doi: 10.1186/s13287-024-03759-4 (PMC11141051; doi:10.1186/s13287-024-03759-4)
Supplement: Supplementary file 5 — Supplementary Material 5. [file 13287_2024_3759_MOESM5_ESM.xls]

## Sheet: Plate 1
	Well	Well Position	Omit	Sample Name	Target Name	Task	Reporter	Quencher	CT	Ct Mean	Ct SD	Quantity	Quantity Mean	Quantity SD	Y-Intercept	R(superscript 2)	Slope	Efficiency	Automatic Ct Threshold	Ct Threshold	Automatic Baseline	Baseline Start	Baseline End	Amp Status	Comments	Cq Conf	NOISE	HIGHSD	CQCONF
Indirect co-culture model	1	A1	FALSE	T cells	GAPDH	UNKNOWN	FAM	NFQ-MGB	21.1729	20.6653	0.717859								TRUE	0.225222	TRUE	3	17	Amp		0.788708	Y	Y	Y
	2	A2	FALSE	T cells + TNF-⍺	GAPDH	UNKNOWN	FAM	NFQ-MGB	20.4273	20.4807	0.0755784								TRUE	0.225222	TRUE	3	15	Amp		0.807846	N	N	N
	4	A4	FALSE	T cells + IL-1β	GAPDH	UNKNOWN	FAM	NFQ-MGB	21.3602	21.4516	0.129226								TRUE	0.225222	TRUE	3	15	Amp		0.829336	N	N	N
Direct + insert model	7	A7	FALSE	T cells	GAPDH	UNKNOWN	FAM	NFQ-MGB	21.3048	21.3168	0.0170449								TRUE	0.225222	TRUE	3	15	Amp		0.839262	N	N	N
	8	A8	FALSE	T cells + TNF-⍺	GAPDH	UNKNOWN	FAM	NFQ-MGB	20.8982	20.9573	0.0836571								TRUE	0.225222	TRUE	3	15	Amp		0.844215	N	N	N
	10	A10	FALSE	T cells + IL-1β	GAPDH	UNKNOWN	FAM	NFQ-MGB	19.7304	19.8406	0.155891								TRUE	0.225222	TRUE	3	14	Amp		0.785804	N	N	Y
Indirect co-culture model	13	B1	FALSE	T cells	GAPDH	UNKNOWN	FAM	NFQ-MGB	20.1577	20.6653	0.717859								TRUE	0.225222	TRUE	3	15	Amp		0.804373	N	Y	N
	14	B2	FALSE	T cells + TNF-⍺	GAPDH	UNKNOWN	FAM	NFQ-MGB	20.5341	20.4807	0.0755784								TRUE	0.225222	TRUE	3	14	Amp		0.819936	N	N	N
	16	B4	FALSE	T cells + IL-1β	GAPDH	UNKNOWN	FAM	NFQ-MGB	21.543	21.4516	0.129226								TRUE	0.225222	TRUE	3	16	Amp		0.845334	N	N	N
Direct + insert model	19	B7	FALSE	T cells	GAPDH	UNKNOWN	FAM	NFQ-MGB	21.3289	21.3168	0.0170449								TRUE	0.225222	TRUE	3	16	Amp		0.832965	N	N	N
	20	B8	FALSE	T cells + TNF-⍺	GAPDH	UNKNOWN	FAM	NFQ-MGB	21.0165	20.9573	0.0836571								TRUE	0.225222	TRUE	3	15	Amp		0.830854	N	N	N
	22	B10	FALSE	T cells + IL-1β	GAPDH	UNKNOWN	FAM	NFQ-MGB	19.9509	19.8406	0.155891								TRUE	0.225222	TRUE	3	14	Amp		0.81318	N	N	N
Indirect co-culture model	25	C1	FALSE	T cells	IDO-1	UNKNOWN	FAM	NFQ-MGB	23.4249	23.4144	0.0148519								TRUE	0.388742	TRUE	3	18	Amp		0.962044	N	N	N
	26	C2	FALSE	T cells + TNF-⍺	IDO-1	UNKNOWN	FAM	NFQ-MGB	23.3204	23.3278	0.0104659								TRUE	0.388742	TRUE	3	17	Amp		0.956451	N	N	N
	28	C4	FALSE	T cells + IL-1β	IDO-1	UNKNOWN	FAM	NFQ-MGB	26.4788	26.5218	0.0608398								TRUE	0.388742	TRUE	3	20	Amp		0.95548	N	N	N
Direct + insert model	31	C7	FALSE	T cells	IDO-1	UNKNOWN	FAM	NFQ-MGB	26.2491	26.3081	0.0833469								TRUE	0.388742	TRUE	3	20	Amp		0.967828	N	N	N
	32	C8	FALSE	T cells + TNF-⍺	IDO-1	UNKNOWN	FAM	NFQ-MGB	26.6608	26.7374	0.108212								TRUE	0.388742	TRUE	3	21	Amp		0.981038	N	N	N
	34	C10	FALSE	T cells + IL-1β	IDO-1	UNKNOWN	FAM	NFQ-MGB	26.1712	26.0704	0.142651								TRUE	0.388742	TRUE	3	20	Amp		0.967445	N	N	N
Indirect co-culture model	37	D1	FALSE	T cells	IDO-1	UNKNOWN	FAM	NFQ-MGB	23.4039	23.4144	0.0148519								TRUE	0.388742	TRUE	3	18	Amp		0.963046	N	N	N
	38	D2	FALSE	T cells + TNF-⍺	IDO-1	UNKNOWN	FAM	NFQ-MGB	23.3352	23.3278	0.0104659								TRUE	0.388742	TRUE	3	17	Amp		0.960957	N	N	N
	40	D4	FALSE	T cells + IL-1β	IDO-1	UNKNOWN	FAM	NFQ-MGB	26.5649	26.5218	0.0608398								TRUE	0.388742	TRUE	3	21	Amp		0.961575	N	N	N
Direct + insert model	43	D7	FALSE	T cells	IDO-1	UNKNOWN	FAM	NFQ-MGB	26.367	26.3081	0.0833469								TRUE	0.388742	TRUE	3	20	Amp		0.972377	N	N	N
	44	D8	FALSE	T cells + TNF-⍺	IDO-1	UNKNOWN	FAM	NFQ-MGB	26.8139	26.7374	0.108212								TRUE	0.388742	TRUE	3	21	Amp		0.974797	N	N	N
	46	D10	FALSE	T cells + IL-1β	IDO-1	UNKNOWN	FAM	NFQ-MGB	25.9695	26.0704	0.142651								TRUE	0.388742	TRUE	3	20	Amp		0.978269	N	N	N
Indirect co-culture model	49	E1	FALSE	T cells	PD-L1	UNKNOWN	FAM	NFQ-MGB	28.484	28.4405	0.0615425								TRUE	0.635635	TRUE	3	21	Amp		0.967514	N	N	N
	50	E2	FALSE	T cells + TNF-⍺	PD-L1	UNKNOWN	FAM	NFQ-MGB	28.277	28.2706	0.00902415								TRUE	0.635635	TRUE	3	22	Amp		0.967111	N	N	N
	52	E4	FALSE	T cells + IL-1β	PD-L1	UNKNOWN	FAM	NFQ-MGB	29.6107	29.5566	0.0765279								TRUE	0.635635	TRUE	3	22	Amp		0.975499	N	N	N
Direct + insert model	55	E7	FALSE	T cells	PD-L1	UNKNOWN	FAM	NFQ-MGB	29.9762	29.8751	0.14297								TRUE	0.635635	TRUE	3	23	Amp		0.979724	N	N	N
	56	E8	FALSE	T cells + TNF-⍺	PD-L1	UNKNOWN	FAM	NFQ-MGB	30.2584	30.2444	0.0198502								TRUE	0.635635	TRUE	3	23	Amp		0.968128	N	N	N
	58	E10	FALSE	T cells + IL-1β	PD-L1	UNKNOWN	FAM	NFQ-MGB	29.4752	29.4988	0.0333857								TRUE	0.635635	TRUE	3	22	Amp		0.987274	N	N	N
Indirect co-culture model	61	F1	FALSE	T cells	PD-L1	UNKNOWN	FAM	NFQ-MGB	28.397	28.4405	0.0615425								TRUE	0.635635	TRUE	3	21	Amp		0.975821	N	N	N
	62	F2	FALSE	T cells + TNF-⍺	PD-L1	UNKNOWN	FAM	NFQ-MGB	28.2642	28.2706	0.00902415								TRUE	0.635635	TRUE	3	22	Amp		0.972744	N	N	N
	64	F4	FALSE	T cells + IL-1β	PD-L1	UNKNOWN	FAM	NFQ-MGB	29.5024	29.5566	0.0765279								TRUE	0.635635	TRUE	3	23	Amp		0.972632	N	N	N
Direct + insert model	67	F7	FALSE	T cells	PD-L1	UNKNOWN	FAM	NFQ-MGB	29.774	29.8751	0.14297								TRUE	0.635635	TRUE	3	23	Amp		0.974784	N	N	N
	68	F8	FALSE	T cells + TNF-⍺	PD-L1	UNKNOWN	FAM	NFQ-MGB	30.2304	30.2444	0.0198502								TRUE	0.635635	TRUE	3	23	Amp		0.970792	N	N	N
	70	F10	FALSE	T cells + IL-1β	PD-L1	UNKNOWN	FAM	NFQ-MGB	29.5224	29.4988	0.0333857								TRUE	0.635635	TRUE	3	23	Amp		0.986296	N	N	N
Indirect co-culture model	73	G1	FALSE	T cells	PTGS-2	UNKNOWN	FAM	NFQ-MGB	25.0114	25.0061	0.0075136								TRUE	0.240455	TRUE	3	20	Amp		0.955829	N	N	N
	74	G2	FALSE	T cells + TNF-⍺	PTGS-2	UNKNOWN	FAM	NFQ-MGB	24.6375	24.6256	0.0168655								TRUE	0.240455	TRUE	3	18	Amp		0.964014	N	N	N
	76	G4	FALSE	T cells + IL-1β	PTGS-2	UNKNOWN	FAM	NFQ-MGB	20.7861	20.7966	0.0147993								TRUE	0.240455	TRUE	3	15	Amp		0.985382	N	N	N
Direct + insert model	79	G7	FALSE	T cells	PTGS-2	UNKNOWN	FAM	NFQ-MGB	27.208	27.1811	0.038067								TRUE	0.240455	TRUE	3	22	Amp		0.969687	N	N	N
	80	G8	FALSE	T cells + TNF-⍺	PTGS-2	UNKNOWN	FAM	NFQ-MGB	27.617	27.4363	0.255508								TRUE	0.240455	TRUE	3	22	Amp		0.959809	N	N	N
	82	G10	FALSE	T cells + IL-1β	PTGS-2	UNKNOWN	FAM	NFQ-MGB	21.9095	21.7431	0.235321								TRUE	0.240455	TRUE	3	17	Amp		0.979097	N	N	N
Indirect co-culture model	85	H1	FALSE	T cells	PTGS-2	UNKNOWN	FAM	NFQ-MGB	25.0008	25.0061	0.0075136								TRUE	0.240455	TRUE	3	19	Amp		0.960706	N	N	N
	86	H2	FALSE	T cells + TNF-⍺	PTGS-2	UNKNOWN	FAM	NFQ-MGB	24.6137	24.6256	0.0168655								TRUE	0.240455	TRUE	3	19	Amp		0.957848	N	N	N
	88	H4	FALSE	T cells + IL-1β	PTGS-2	UNKNOWN	FAM	NFQ-MGB	20.807	20.7966	0.0147993								TRUE	0.240455	TRUE	3	15	Amp		0.946348	N	N	N
Direct + insert model	91	H7	FALSE	T cells	PTGS-2	UNKNOWN	FAM	NFQ-MGB	27.1542	27.1811	0.038067								TRUE	0.240455	TRUE	3	21	Amp		0.973511	N	N	N
	92	H8	FALSE	T cells + TNF-⍺	PTGS-2	UNKNOWN	FAM	NFQ-MGB	27.2556	27.4363	0.255508								TRUE	0.240455	TRUE	3	21	Amp		0.974141	N	N	N
	94	H10	FALSE	T cells + IL-1β	PTGS-2	UNKNOWN	FAM	NFQ-MGB	21.5767	21.7431	0.235321								TRUE	0.240455	TRUE	3	16	Amp		0.984325	N	N	N

## Sheet: Plate 2
	Well	Well Position	Omit	Sample Name	Target Name	Task	Reporter	Quencher	CT	Ct Mean	Ct SD	Quantity	Quantity Mean	Quantity SD	Y-Intercept	R(superscript 2)	Slope	Efficiency	Automatic Ct Threshold	Ct Threshold	Automatic Baseline	Baseline Start	Baseline End	Amp Status	Comments	Cq Conf
Direct without inserts model	1	A1	FALSE	T cells	GAPDH	UNKNOWN	FAM	NFQ-MGB	24.6052	24.5728	0.0459259								TRUE	0.233557	TRUE	3	19	Amp		0.864846
	2	A2	FALSE	T cells + TNF-⍺	GAPDH	UNKNOWN	FAM	NFQ-MGB	22.6897	22.6992	0.0133319								TRUE	0.233557	TRUE	3	17	Amp		0.833102
	4	A4	FALSE	T cells + IL-1β	GAPDH	UNKNOWN	FAM	NFQ-MGB	26.3203	26.2771	0.0611203								TRUE	0.233557	TRUE	3	20	Amp		0.924142
hPDL-MSCs monoculture	7	A7	FALSE	Unstimulated	GAPDH	UNKNOWN	FAM	NFQ-MGB	22.9726	22.9199	0.0745237								TRUE	0.233557	TRUE	3	17	Amp		0.868667
	8	A8	FALSE	TNF-⍺	GAPDH	UNKNOWN	FAM	NFQ-MGB	22.6206	22.5656	0.0778564								TRUE	0.233557	TRUE	3	17	Amp		0.840828
	10	A10	FALSE	IL-1β	GAPDH	UNKNOWN	FAM	NFQ-MGB	21.8578	21.9277	0.0989622								TRUE	0.233557	TRUE	3	16	Amp		0.830314
Direct without inserts model	13	B1	FALSE	T cells	GAPDH	UNKNOWN	FAM	NFQ-MGB	24.5403	24.5728	0.0459259								TRUE	0.233557	TRUE	3	18	Amp		0.870407
	14	B2	FALSE	T cells + TNF-⍺	GAPDH	UNKNOWN	FAM	NFQ-MGB	22.7086	22.6992	0.0133319								TRUE	0.233557	TRUE	3	16	Amp		0.848342
	16	B4	FALSE	T cells + IL-1β	GAPDH	UNKNOWN	FAM	NFQ-MGB	26.2339	26.2771	0.0611203								TRUE	0.233557	TRUE	3	21	Amp		0.919479
hPDL-MSCs monoculture	19	B7	FALSE	Unstimulated	GAPDH	UNKNOWN	FAM	NFQ-MGB	22.8672	22.9199	0.0745237								TRUE	0.233557	TRUE	3	17	Amp		0.855944
	20	B8	FALSE	TNF-⍺	GAPDH	UNKNOWN	FAM	NFQ-MGB	22.5105	22.5656	0.0778564								TRUE	0.233557	TRUE	3	17	Amp		0.842247
	22	B10	FALSE	IL-1β	GAPDH	UNKNOWN	FAM	NFQ-MGB	21.9977	21.9277	0.0989622								TRUE	0.233557	TRUE	3	16	Amp		0.841595
Direct without inserts model	25	C1	FALSE	T cells	IDO-1	UNKNOWN	FAM	NFQ-MGB	29.5592	29.5231	0.0510537								TRUE	0.412082	TRUE	3	23	Amp		0.964633
	26	C2	FALSE	T cells + TNF-⍺	IDO-1	UNKNOWN	FAM	NFQ-MGB	27.2463	27.2912	0.0635372								TRUE	0.412082	TRUE	3	21	Amp		0.966026
	28	C4	FALSE	T cells + IL-1β	IDO-1	UNKNOWN	FAM	NFQ-MGB	32.421	32.4693	0.0683008								TRUE	0.412082	TRUE	3	26	Amp		0.965426
hPDL-MSCs monoculture	31	C7	FALSE	Unstimulated	IDO-1	UNKNOWN	FAM	NFQ-MGB	34.4976	34.3152	0.257985								TRUE	0.412082	TRUE	3	27	Amp		0.966123
	32	C8	FALSE	TNF-⍺	IDO-1	UNKNOWN	FAM	NFQ-MGB	33.76	33.7708	0.0152673								TRUE	0.412082	TRUE	3	27	Amp		0.968533
	34	C10	FALSE	IL-1β	IDO-1	UNKNOWN	FAM	NFQ-MGB	31.5927	31.5416	0.0721675								TRUE	0.412082	TRUE	3	26	Amp		0.962527
Direct without inserts model	37	D1	FALSE	T cells	IDO-1	UNKNOWN	FAM	NFQ-MGB	29.487	29.5231	0.0510537								TRUE	0.412082	TRUE	3	24	Amp		0.967349
	38	D2	FALSE	T cells + TNF-⍺	IDO-1	UNKNOWN	FAM	NFQ-MGB	27.3361	27.2912	0.0635372								TRUE	0.412082	TRUE	3	21	Amp		0.965813
	40	D4	FALSE	T cells + IL-1β	IDO-1	UNKNOWN	FAM	NFQ-MGB	32.5176	32.4693	0.0683008								TRUE	0.412082	TRUE	3	27	Amp		0.96441
hPDL-MSCs monoculture	43	D7	FALSE	Unstimulated	IDO-1	UNKNOWN	FAM	NFQ-MGB	34.1328	34.3152	0.257985								TRUE	0.412082	TRUE	3	27	Amp		0.970891
	44	D8	FALSE	TNF-⍺	IDO-1	UNKNOWN	FAM	NFQ-MGB	33.7816	33.7708	0.0152673								TRUE	0.412082	TRUE	3	27	Amp		0.967891
	46	D10	FALSE	IL-1β	IDO-1	UNKNOWN	FAM	NFQ-MGB	31.4906	31.5416	0.0721675								TRUE	0.412082	TRUE	3	25	Amp		0.965986
Direct without inserts model	49	E1	FALSE	T cells	PD-L1	UNKNOWN	FAM	NFQ-MGB	32.1366	32.1586	0.0312035								TRUE	0.632916	TRUE	3	25	Amp		0.970789
	50	E2	FALSE	T cells + TNF-⍺	PD-L1	UNKNOWN	FAM	NFQ-MGB	30.8658	30.7674	0.139155								TRUE	0.632916	TRUE	3	24	Amp		0.97665
	52	E4	FALSE	T cells + IL-1β	PD-L1	UNKNOWN	FAM	NFQ-MGB	32.971	32.847	0.175425								TRUE	0.632916	TRUE	3	26	Amp		0.97482
hPDL-MSCs monoculture	55	E7	FALSE	Unstimulated	PD-L1	UNKNOWN	FAM	NFQ-MGB	32.7548	32.856	0.143097								TRUE	0.632916	TRUE	3	26	Amp		0.981429
	56	E8	FALSE	TNF-⍺	PD-L1	UNKNOWN	FAM	NFQ-MGB	33.0825	33.031	0.0728594								TRUE	0.632916	TRUE	3	26	Amp		0.975626
	58	E10	FALSE	IL-1β	PD-L1	UNKNOWN	FAM	NFQ-MGB	31.0063	30.9944	0.0167643								TRUE	0.632916	TRUE	3	24	Amp		0.974793
Direct without inserts model	61	F1	FALSE	T cells	PD-L1	UNKNOWN	FAM	NFQ-MGB	32.1807	32.1586	0.0312035								TRUE	0.632916	TRUE	3	26	Amp		0.970854
	62	F2	FALSE	T cells + TNF-⍺	PD-L1	UNKNOWN	FAM	NFQ-MGB	30.669	30.7674	0.139155								TRUE	0.632916	TRUE	3	24	Amp		0.973715
	64	F4	FALSE	T cells + IL-1β	PD-L1	UNKNOWN	FAM	NFQ-MGB	32.7229	32.847	0.175425								TRUE	0.632916	TRUE	3	26	Amp		0.975632
hPDL-MSCs monoculture	67	F7	FALSE	Unstimulated	PD-L1	UNKNOWN	FAM	NFQ-MGB	32.9572	32.856	0.143097								TRUE	0.632916	TRUE	3	26	Amp		0.978736
	68	F8	FALSE	TNF-⍺	PD-L1	UNKNOWN	FAM	NFQ-MGB	32.9795	33.031	0.0728594								TRUE	0.632916	TRUE	3	26	Amp		0.978421
	70	F10	FALSE	IL-1β	PD-L1	UNKNOWN	FAM	NFQ-MGB	30.9826	30.9944	0.0167643								TRUE	0.632916	TRUE	3	24	Amp		0.976954
Direct without inserts model	73	G1	FALSE	T cells	PTGS-2	UNKNOWN	FAM	NFQ-MGB	28.3911	28.4771	0.12161								TRUE	0.245769	TRUE	3	23	Amp		0.962123
	74	G2	FALSE	T cells + TNF-⍺	PTGS-2	UNKNOWN	FAM	NFQ-MGB	27.2158	27.1214	0.133423								TRUE	0.245769	TRUE	3	22	Amp		0.965256
	76	G4	FALSE	T cells + IL-1β	PTGS-2	UNKNOWN	FAM	NFQ-MGB	25.679	25.6368	0.059653								TRUE	0.245769	TRUE	3	20	Amp		0.964015
hPDL-MSCs monoculture	79	G7	FALSE	Unstimulated	PTGS-2	UNKNOWN	FAM	NFQ-MGB	32.0559	32.027	0.0409047								TRUE	0.245769	TRUE	3	26	Amp		0.968984
	80	G8	FALSE	TNF-⍺	PTGS-2	UNKNOWN	FAM	NFQ-MGB	31.995	31.8457	0.211175								TRUE	0.245769	TRUE	3	26	Amp		0.977813
	82	G10	FALSE	IL-1β	PTGS-2	UNKNOWN	FAM	NFQ-MGB	23.5497	23.4611	0.125332								TRUE	0.245769	TRUE	3	18	Amp		0.968102
Direct without inserts model	85	H1	FALSE	T cells	PTGS-2	UNKNOWN	FAM	NFQ-MGB	28.5631	28.4771	0.12161								TRUE	0.245769	TRUE	3	23	Amp		0.960023
	86	H2	FALSE	T cells + TNF-⍺	PTGS-2	UNKNOWN	FAM	NFQ-MGB	27.0271	27.1214	0.133423								TRUE	0.245769	TRUE	3	21	Amp		0.964523
	88	H4	FALSE	T cells + IL-1β	PTGS-2	UNKNOWN	FAM	NFQ-MGB	25.5946	25.6368	0.059653								TRUE	0.245769	TRUE	3	20	Amp		0.955876
hPDL-MSCs monoculture	91	H7	FALSE	Unstimulated	PTGS-2	UNKNOWN	FAM	NFQ-MGB	31.998	32.027	0.0409047								TRUE	0.245769	TRUE	3	26	Amp		0.97417
	92	H8	FALSE	TNF-⍺	PTGS-2	UNKNOWN	FAM	NFQ-MGB	31.6963	31.8457	0.211175								TRUE	0.245769	TRUE	3	25	Amp		0.966223
	94	H10	FALSE	IL-1β	PTGS-2	UNKNOWN	FAM	NFQ-MGB	23.3725	23.4611	0.125332								TRUE	0.245769	TRUE	3	18	Amp		0.965882

## Sheet: Plate 3
	Well	Well Position	Omit	Sample Name	Target Name	Task	Reporter	Quencher	CT	Ct Mean	Ct SD	Quantity	Quantity Mean	Quantity SD	Y-Intercept	R(superscript 2)	Slope	Efficiency	Automatic Ct Threshold	Ct Threshold	Automatic Baseline	Baseline Start	Baseline End	Amp Status	Comments	Cq Conf
Indirect model	1	A1	FALSE	T cells	PD-L2	UNKNOWN	FAM	NFQ-MGB	26.71	26.7417	0.0448793								TRUE	0.437381	TRUE	3	20	Amp		0.964161
	2	A2	FALSE	T cells + TNF-⍺	PD-L2	UNKNOWN	FAM	NFQ-MGB	26.776	26.7788	0.0039409								TRUE	0.437381	TRUE	3	20	Amp		0.972928
	4	A4	FALSE	T cells + IL-1β	PD-L2	UNKNOWN	FAM	NFQ-MGB	27.7325	27.6447	0.124095								TRUE	0.437381	TRUE	3	21	Amp		0.967543
Direct + insert model	7	A7	FALSE	T cells	PD-L2	UNKNOWN	FAM	NFQ-MGB	26.8878	26.8941	0.00892299								TRUE	0.437381	TRUE	3	21	Amp		0.976664
	8	A8	FALSE	T cells + TNF-⍺	PD-L2	UNKNOWN	FAM	NFQ-MGB	27.461	27.4538	0.010211								TRUE	0.437381	TRUE	3	21	Amp		0.980061
	10	A10	FALSE	T cells + IL-1β	PD-L2	UNKNOWN	FAM	NFQ-MGB	27.0942	27.2486	0.21842								TRUE	0.437381	TRUE	3	21	Amp		0.981775
Indirect model	13	B1	FALSE	T cells	PD-L2	UNKNOWN	FAM	NFQ-MGB	26.7734	26.7417	0.0448793								TRUE	0.437381	TRUE	3	21	Amp		0.971434
	14	B2	FALSE	T cells + TNF-⍺	PD-L2	UNKNOWN	FAM	NFQ-MGB	26.7816	26.7788	0.0039409								TRUE	0.437381	TRUE	3	21	Amp		0.973893
	16	B4	FALSE	T cells + IL-1β	PD-L2	UNKNOWN	FAM	NFQ-MGB	27.557	27.6447	0.124095								TRUE	0.437381	TRUE	3	21	Amp		0.948098
Direct + insert model	19	B7	FALSE	T cells	PD-L2	UNKNOWN	FAM	NFQ-MGB	26.9004	26.8941	0.00892299								TRUE	0.437381	TRUE	3	21	Amp		0.97501
	20	B8	FALSE	T cells + TNF-⍺	PD-L2	UNKNOWN	FAM	NFQ-MGB	27.4466	27.4538	0.010211								TRUE	0.437381	TRUE	3	21	Amp		0.982975
	22	B10	FALSE	T cells + IL-1β	PD-L2	UNKNOWN	FAM	NFQ-MGB	27.4031	27.2486	0.21842								TRUE	0.437381	TRUE	3	21	Amp		0.981729
Indirect model	25	C1	FALSE	T cells	TSG-6	UNKNOWN	FAM	NFQ-MGB	23.9833	24.1556	0.243595								TRUE	0.611404	TRUE	3	17	Amp		0.987476
	26	C2	FALSE	T cells + TNF-⍺	TSG-6	UNKNOWN	FAM	NFQ-MGB	24.2409	24.3469	0.149855								TRUE	0.611404	TRUE	3	18	Amp		0.973216
	28	C4	FALSE	T cells + IL-1β	TSG-6	UNKNOWN	FAM	NFQ-MGB	23.3498	23.4393	0.126542								TRUE	0.611404	TRUE	3	17	Amp		0.978093
Direct + insert model	31	C7	FALSE	T cells	TSG-6	UNKNOWN	FAM	NFQ-MGB	26.4891	26.5674	0.110655								TRUE	0.611404	TRUE	3	19	Amp		0.980071
	32	C8	FALSE	T cells + TNF-⍺	TSG-6	UNKNOWN	FAM	NFQ-MGB	26.0763	26.1946	0.16733								TRUE	0.611404	TRUE	3	19	Amp		0.981006
	34	C10	FALSE	T cells + IL-1β	TSG-6	UNKNOWN	FAM	NFQ-MGB	23.8093	23.8687	0.0839026								TRUE	0.611404	TRUE	3	17	Amp		0.986985
Indirect model	37	D1	FALSE	T cells	TSG-6	UNKNOWN	FAM	NFQ-MGB	24.3278	24.1556	0.243595								TRUE	0.611404	TRUE	3	17	Amp		0.987938
	38	D2	FALSE	T cells + TNF-⍺	TSG-6	UNKNOWN	FAM	NFQ-MGB	24.4529	24.3469	0.149855								TRUE	0.611404	TRUE	3	17	Amp		0.9762
	40	D4	FALSE	T cells + IL-1β	TSG-6	UNKNOWN	FAM	NFQ-MGB	23.5288	23.4393	0.126542								TRUE	0.611404	TRUE	3	17	Amp		0.978667
Direct + insert model	43	D7	FALSE	T cells	TSG-6	UNKNOWN	FAM	NFQ-MGB	26.6456	26.5674	0.110655								TRUE	0.611404	TRUE	3	19	Amp		0.981595
	44	D8	FALSE	T cells + TNF-⍺	TSG-6	UNKNOWN	FAM	NFQ-MGB	26.3129	26.1946	0.16733								TRUE	0.611404	TRUE	3	19	Amp		0.981526
	46	D10	FALSE	T cells + IL-1β	TSG-6	UNKNOWN	FAM	NFQ-MGB	23.928	23.8687	0.0839026								TRUE	0.611404	TRUE	3	17	Amp		0.984319
Direct without inserts model	49	E1	FALSE	T cells	PD-L2	UNKNOWN	FAM	NFQ-MGB	30.0118	29.932	0.112902								TRUE	0.437381	TRUE	3	24	Amp		0.970668
	50	E2	FALSE	T cells + TNF-⍺	PD-L2	UNKNOWN	FAM	NFQ-MGB	28.3658	28.4426	0.108565								TRUE	0.437381	TRUE	3	22	Amp		0.96126
	52	E4	FALSE	T cells + IL-1β	PD-L2	UNKNOWN	FAM	NFQ-MGB	31.6734	31.5336	0.197648								TRUE	0.437381	TRUE	3	25	Amp		0.972016
hPDL-MSCs monoculture	55	E7	FALSE	Unstimulated	PD-L2	UNKNOWN	FAM	NFQ-MGB	30.5325	30.5213	0.0159227								TRUE	0.437381	TRUE	3	24	Amp		0.976086
	56	E8	FALSE	TNF-⍺	PD-L2	UNKNOWN	FAM	NFQ-MGB	30.4407	30.4417	0.0014485								TRUE	0.437381	TRUE	3	24	Amp		0.979505
	58	E10	FALSE	IL-1β	PD-L2	UNKNOWN	FAM	NFQ-MGB	29.0453	29.0328	0.0177502								TRUE	0.437381	TRUE	3	22	Amp		0.97414
Direct without inserts model	61	F1	FALSE	T cells	PD-L2	UNKNOWN	FAM	NFQ-MGB	29.8522	29.932	0.112902								TRUE	0.437381	TRUE	3	23	Amp		0.969422
	62	F2	FALSE	T cells + TNF-⍺	PD-L2	UNKNOWN	FAM	NFQ-MGB	28.5194	28.4426	0.108565								TRUE	0.437381	TRUE	3	22	Amp		0.979783
	64	F4	FALSE	T cells + IL-1β	PD-L2	UNKNOWN	FAM	NFQ-MGB	31.3939	31.5336	0.197648								TRUE	0.437381	TRUE	3	25	Amp		0.967873
hPDL-MSCs monoculture	67	F7	FALSE	Unstimulated	PD-L2	UNKNOWN	FAM	NFQ-MGB	30.51	30.5213	0.0159227								TRUE	0.437381	TRUE	3	23	Amp		0.977301
	68	F8	FALSE	TNF-⍺	PD-L2	UNKNOWN	FAM	NFQ-MGB	30.4428	30.4417	0.0014485								TRUE	0.437381	TRUE	3	24	Amp		0.9744
	70	F10	FALSE	IL-1β	PD-L2	UNKNOWN	FAM	NFQ-MGB	29.0202	29.0328	0.0177502								TRUE	0.437381	TRUE	3	23	Amp		0.972213
Direct without inserts model	73	G1	FALSE	T cells	TSG-6	UNKNOWN	FAM	NFQ-MGB	29.0045	29.0724	0.0960557								TRUE	0.611404	TRUE	3	22	Amp		0.974599
	74	G2	FALSE	T cells + TNF-⍺	TSG-6	UNKNOWN	FAM	NFQ-MGB	27.4826	27.4746	0.011414								TRUE	0.611404	TRUE	3	20	Amp		0.97627
	76	G4	FALSE	T cells + IL-1β	TSG-6	UNKNOWN	FAM	NFQ-MGB	28.8544	28.8857	0.0442576								TRUE	0.611404	TRUE	3	22	Amp		0.979155
hPDL-MSCs monoculture	79	G7	FALSE	Unstimulated	TSG-6	UNKNOWN	FAM	NFQ-MGB	29.1551	29.1522	0.00416343								TRUE	0.611404	TRUE	3	22	Amp		0.979159
	80	G8	FALSE	TNF-⍺	TSG-6	UNKNOWN	FAM	NFQ-MGB	28.9484	28.9532	0.0067961								TRUE	0.611404	TRUE	3	22	Amp		0.98072
	82	G10	FALSE	IL-1β	TSG-6	UNKNOWN	FAM	NFQ-MGB	24.5989	24.5283	0.0998577								TRUE	0.611404	TRUE	3	18	Amp		0.975282
Direct without inserts model	85	H1	FALSE	T cells	TSG-6	UNKNOWN	FAM	NFQ-MGB	29.1404	29.0724	0.0960557								TRUE	0.611404	TRUE	3	22	Amp		0.973423
	86	H2	FALSE	T cells + TNF-⍺	TSG-6	UNKNOWN	FAM	NFQ-MGB	27.4665	27.4746	0.011414								TRUE	0.611404	TRUE	3	20	Amp		0.981
	88	H4	FALSE	T cells + IL-1β	TSG-6	UNKNOWN	FAM	NFQ-MGB	28.917	28.8857	0.0442576								TRUE	0.611404	TRUE	3	22	Amp		0.972728
hPDL-MSCs monoculture	91	H7	FALSE	Unstimulated	TSG-6	UNKNOWN	FAM	NFQ-MGB	29.1492	29.1522	0.00416343								TRUE	0.611404	TRUE	3	22	Amp		0.982184
	92	H8	FALSE	TNF-⍺	TSG-6	UNKNOWN	FAM	NFQ-MGB	28.958	28.9532	0.0067961								TRUE	0.611404	TRUE	3	22	Amp		0.981372
	94	H10	FALSE	IL-1β	TSG-6	UNKNOWN	FAM	NFQ-MGB	24.4576	24.5283	0.0998577								TRUE	0.611404	TRUE	3	18	Amp		0.972868
